# Supplementary material for: SF3B3-regulated mTOR alternative splicing promotes colorectal cancer progression and metastasis
Source: J Exp Clin Cancer Res. 2024 Apr 26;43:126. doi: 10.1186/s13046-024-03053-4 (PMC11047005; doi:10.1186/s13046-024-03053-4)
Supplement: Supplementary file 2 — Additional file 2: Table S1. Positively TCGA. Table S2. Negatively TCGA. Table S3. RNA-Seq. Table S4. Lipidomics. [file 13046_2024_3053_MOESM2_ESM.xlsx]

## Sheet: Table S1 Positively TCGA
Correlated Gene	Cytoband	Spearman's Correlation	p-Value	q-Value
USP10	16q24.1	0.66959	1.95052e-69	3.87959e-65
DDX19A	16q22.1	0.665506	2.55559e-68	2.54153e-64
NUP93	16q13	0.6234	9.38903e-58	6.22493e-54
CNOT1	16q21	0.609213	1.51076e-54	7.51223e-51
RFWD3	16q23.1	0.606216	6.85622e-54	2.7274e-50
TANGO6	16q22.1	0.573509	3.733e-47	1.23749e-43
ZC3H18	16q24.2	0.553228	2.41543e-43	6.86328e-40
NAT10	11p13	0.549008	1.39145e-42	3.45948e-39
DHX38	16q22.2	0.54739	2.70511e-42	5.97828e-39
KARS1	16q23.1	0.541875	2.53879e-41	5.04966e-38
SNRNP200	2q11.2	0.526058	1.24746e-38	2.25564e-35
HSP90AB1	6p21.1	0.516295	4.87315e-37	8.07724e-34
CKAP5	11p11.2	0.515499	6.5367e-37	1.00011e-33
CTCF	16q22.1	0.512202	2.1874e-36	3.10767e-33
USP7	16p13.2	0.510932	3.47136e-36	4.60302e-33
POLR1A	2p11.2	0.506108	1.97072e-35	2.44985e-32
DCAF1	3p21.2	0.50527	2.65742e-35	3.10918e-32
MCM3	6p12.2	0.503064	5.81373e-35	6.16098e-32
DKC1	Xq28	0.503029	5.8853e-35	6.16098e-32
HNRNPM	19p13.2	0.499609	1.95833e-34	1.94756e-31
DHX9	1q25.3	0.498514	2.86881e-34	2.71292e-31
AARS1	16q22.1	0.498385	3.00072e-34	2.71292e-31
NFATC3	16q22.1	0.49685	5.11355e-34	4.42211e-31
MDC1	6p21.33	0.494274	1.24329e-33	1.03037e-30
NCL	2q37.1	0.491786	2.91156e-33	2.31644e-30
SSRP1	11q12.1	0.49088	3.96242e-33	3.03125e-30
HNRNPUL1	19q13.2	0.488696	8.29513e-33	6.11075e-30
XPO6	16p12.1	0.485098	2.77072e-32	1.9682e-29
CAD	2p23.3	0.480407	1.30672e-31	8.96232e-29
XPO5	6p21.1	0.480067	1.46066e-31	9.68417e-29
FUS	16p11.2	0.476265	5.03777e-31	3.2323e-28
HUWE1	Xp11.22	0.47455	8.76325e-31	5.40529e-28
NCAPD3	11q25	0.474478	8.96805e-31	5.40529e-28
DDB1	11q12.2	0.474133	1.00187e-30	5.86093e-28
UBTF	17q21.31	0.469279	4.70842e-30	2.67573e-27
POLR3E	16p12.2	0.46905	5.06235e-30	2.79695e-27
SART3	12q23.3	0.467826	7.44738e-30	4.00347e-27
NUP98	11p15.4	0.466885	1.00104e-29	5.23963e-27
ANAPC1	2q13	0.465143	1.72632e-29	8.80424e-27
HNRNPU	1q44	0.464482	2.12094e-29	1.05464e-26
UBAP2L	1q21.3	0.463356	3.00957e-29	1.46001e-26
POLR3A	10q22.3	0.460879	6.46798e-29	3.06305e-26
SMC1A	Xp11.22	0.459379	1.02466e-28	4.73963e-26
DROSHA	5p13.3	0.458785	1.22865e-28	5.55404e-26
ZNF629	16p11.2	0.457866	1.62629e-28	7.1882e-26
TPX2	20q11.21	0.452609	7.95297e-28	3.36563e-25
CEP250	20q11.22	0.448987	2.33599e-27	9.67977e-25
TRRAP	7q22.1	0.448704	2.54018e-27	1.03111e-24
EIF4G1	3q27.1	0.448195	2.95155e-27	1.17413e-24
GTF3C1	16p12.1	0.445867	5.84995e-27	2.28148e-24
EHMT2	6p21.33	0.44474	8.13059e-27	3.10995e-24
SAFB	19p13.3	0.444409	8.9539e-27	3.36025e-24
TCOF1	5q32-q33.1	0.444117	9.75051e-27	3.59144e-24
NCOA6	20q11.22	0.442437	1.58723e-26	5.74002e-24
RPGRIP1L	16q12.2	0.441746	1.93833e-26	6.88452e-24
ILF3	19p13.2	0.44069	2.62832e-26	9.17144e-24
GTPBP4	10p15.3	0.440004	3.20069e-26	1.09762e-23
GPATCH4	1q22-q23.1	0.438997	4.27177e-26	1.43281e-23
KHSRP	19p13.3	0.438956	4.3222e-26	1.43281e-23
PDCD11	10q24.33	0.438228	5.32047e-26	1.73482e-23
DHODH	16q22.2	0.437951	5.758e-26	1.8472e-23
CHD4	12p13.31	0.436597	8.4646e-26	2.6724e-23
UBFD1	16p12.2	0.43607	9.82978e-26	3.05491e-23
MCM2	3q21.3	0.435911	1.02801e-25	3.14571e-23
ATXN1L	16q22.2	0.435312	1.21796e-25	3.67048e-23
BAZ1B	7q11.23	0.432972	2.35392e-25	6.98799e-23
SAE1	19q13.32	0.4329	2.40191e-25	7.02559e-23
UTP4	16q22.1	0.432749	2.50543e-25	7.22217e-23
SFPQ	1p34.3	0.43222	2.90499e-25	8.25433e-23
ABCF1	6p21.33	0.429881	5.57497e-25	1.56178e-22
ADNP	20q13.13	0.428865	7.38763e-25	2.04083e-22
POLR1B	2q14.1	0.428268	8.71276e-25	2.37393e-22
EDC4	16q22.1	0.426308	1.4941e-24	4.0159e-22
RUVBL1	3q21.3	0.424235	2.63259e-24	6.98164e-22
TNPO3	7q32.1	0.424003	2.80429e-24	7.33912e-22
DDX27	20q13.13	0.423443	3.266e-24	8.43645e-22
TTI1	20q11.23	0.423385	3.31732e-24	8.45916e-22
RNF40	16p11.2	0.423328	3.36903e-24	8.48229e-22
WDR59	16q23.1	0.421433	5.62746e-24	1.39913e-21
TWNK	10q24.31	0.421349	5.75592e-24	1.4134e-21
E2F4	16q22.1	0.421206	5.98229e-24	1.45107e-21
MDN1	6q15	0.421014	6.29974e-24	1.50966e-21
TICRR	15q26.1	0.420352	7.52903e-24	1.78277e-21
ANKS1A	6p21.31	0.419418	9.67509e-24	2.26397e-21
TOP1	20q12	0.419029	1.07377e-23	2.48341e-21
SLC7A6OS	16q22.1	0.417064	1.81342e-23	4.14585e-21
CTNNBL1	20q11.23	0.416872	1.90837e-23	4.31336e-21
SMARCA4	19p13.2	0.416597	2.05297e-23	4.58805e-21
PSMD7	16q23.1	0.416544	2.08236e-23	4.60202e-21
DNMT1	19p13.2	0.413369	4.81491e-23	1.0524e-20
TFAP4	16p13.3	0.413326	4.86964e-23	1.05279e-20
PARN	16p13.12	0.411555	7.74219e-23	1.63822e-20
HCFC1	Xq28	0.411387	8.08811e-23	1.6934e-20
PRKDC	8q11.21	0.410676	9.73423e-23	2.01681e-20
INCENP	11q12.3	0.410344	1.0613e-22	2.1762e-20
PPM1G	2p23.3	0.410216	1.0973e-22	2.22707e-20
ZNF473	19q13.33	0.410072	1.13921e-22	2.28877e-20
PDP2	16q22.1	0.408867	1.55665e-22	3.09617e-20
TARDBP	1p36.22	0.408237	1.83205e-22	3.60787e-20
URB2	1q42.13	0.406782	2.66463e-22	5.19602e-20
RBL1	20q11.23	0.406693	2.72617e-22	5.26442e-20
ZBTB12	6p21.33	0.406439	2.90948e-22	5.56437e-20
LSM14B	20q13.33	0.405816	3.41296e-22	6.40413e-20
BRD7	16q12.1	0.405386	3.81001e-22	7.08235e-20
PRRC2A	6p21.33	0.405004	4.20035e-22	7.73565e-20
RBM28	7q32.1	0.404885	4.33047e-22	7.90212e-20
YEATS2	3q27.1	0.403955	5.48764e-22	9.92265e-20
LAS1L	Xq12	0.403537	6.10369e-22	1.09372e-19
LONP2	16q12.1	0.402993	7.0069e-22	1.24435e-19
ACACA	17q12	0.400062	1.46812e-21	2.51732e-19
NELFCD	20q13.32	0.399643	1.63077e-21	2.76247e-19
SETD1A	16p11.2	0.399623	1.63887e-21	2.76247e-19
OGFOD1	16q13	0.399006	1.91261e-21	3.19678e-19
SLC7A6	16q22.1	0.398521	2.15911e-21	3.57873e-19
NCAPD2	12p13.31	0.39806	2.42285e-21	3.98269e-19
LIG1	19q13.33	0.397384	2.86716e-21	4.6744e-19
ZFP64	20q13.2	0.397225	2.98264e-21	4.82314e-19
NOLC1	10q24.32	0.396323	3.73104e-21	5.98471e-19
QTRT2	3q13.31	0.39428	6.18042e-21	9.67941e-19
U2AF2	19q13.42	0.393321	7.82349e-21	1.2157e-18
NONO	Xq13.1	0.393138	8.18234e-21	1.2616e-18
GSE1	16q24.1	0.393002	8.46016e-21	1.29441e-18
DHX8	17q21.31	0.392291	1.00693e-20	1.52885e-18
CFDP1	16q23.1	0.391999	1.08137e-20	1.62943e-18
HNRNPA2B1	7p15.2	0.39195	1.0944e-20	1.63666e-18
RNF8	6p21.2	0.391864	1.11753e-20	1.6516e-18
ACLY	17q21.2	0.391851	1.121e-20	1.6516e-18
VAC14	16q22.1-q22.2	0.391602	1.19119e-20	1.74212e-18
HNRNPUL2	11q12.3	0.391527	1.21345e-20	1.76171e-18
TAF15	17q12	0.391298	1.28286e-20	1.849e-18
MAP3K4	6q26	0.390856	1.42876e-20	2.02987e-18
SETD6	16q21	0.390445	1.5788e-20	2.22712e-18
TOMM34	20q13.12	0.39025	1.65538e-20	2.3187e-18
PAXIP1	7q36.2	0.389923	1.792e-20	2.49251e-18
HNRNPA3	2q31.2	0.389872	1.81443e-20	2.50618e-18
WWP2	16q22.1	0.388793	2.35613e-20	3.23197e-18
EARS2	16p12.2	0.388751	2.3803e-20	3.24275e-18
CHD6	20q12	0.388698	2.41096e-20	3.26218e-18
CPSF6	12q15	0.38822	2.7057e-20	3.63624e-18
WDR33	2q14.3	0.388134	2.76232e-20	3.68743e-18
WRNIP1	6p25.2	0.38782	2.97895e-20	3.95009e-18
RANBP10	16q22	0.38738	3.31192e-20	4.36252e-18
HNRNPA3P1	10q11.21	0.387096	3.54601e-20	4.64014e-18
NCAPH	2q11.2	0.386772	3.83229e-20	4.98198e-18
PHAF1	16q22.1	0.38636	4.23117e-20	5.4648e-18
PRPF19	11q12.2	0.385673	4.9871e-20	6.39391e-18
FANCA	16q24.3	0.385649	5.01483e-20	6.39391e-18
FBL	19q13.2	0.385525	5.16588e-20	6.54454e-18
CSTF2	Xq22.1	0.385271	5.48986e-20	6.8675e-18
KIF4A	Xq13.1	0.385018	5.83129e-20	7.24903e-18
SMARCC1	3p21.31	0.384696	6.2955e-20	7.77749e-18
CHD7	8q12.2	0.384601	6.44046e-20	7.90745e-18
CDK5RAP1	20q11.21	0.383976	7.47164e-20	9.08493e-18
PHF8	Xp11.22	0.383966	7.49084e-20	9.08493e-18
IPO9	1q32.1	0.383855	7.69052e-20	9.27057e-18
LARP1	5q33.2	0.383771	7.84578e-20	9.29896e-18
DYNLL2	17q22	0.383766	7.85433e-20	9.29896e-18
RPIA	2p11.2	0.383528	8.31024e-20	9.78051e-18
PRDM4	12q23.3	0.383395	8.57751e-20	1.00357e-17
NFS1	20q11.22	0.383313	8.74648e-20	1.01735e-17
TAF1	Xq13.1	0.383106	9.1868e-20	1.06236e-17
HNF4A	20q13.12	0.382824	9.81929e-20	1.12893e-17
EFTUD2	17q21.31	0.381913	1.21795e-19	1.39224e-17
CCNF	16p13.3	0.381795	1.25228e-19	1.4233e-17
CCT5	5p15.2	0.381644	1.29768e-19	1.46653e-17
LARS2	3p21.31	0.381411	1.37093e-19	1.54056e-17
BRD2	6p21.32	0.38119	1.44411e-19	1.61367e-17
PLK1	16p12.2	0.380519	1.69101e-19	1.879e-17
AATF	17q12	0.380067	1.87996e-19	2.07736e-17
FBXO21	12q24.22	0.37916	2.32482e-19	2.55474e-17
TRIM28	19q13.43	0.379126	2.34346e-19	2.56106e-17
ZC3H4	19q13.32	0.378759	2.55281e-19	2.77462e-17
TAF4	20q13.33	0.378403	2.77396e-19	2.98238e-17
HIRIP3	16p11.2	0.378226	2.89097e-19	3.09147e-17
CMTR1	6p21.2	0.377806	3.18786e-19	3.39035e-17
KIFC1	6p21.32	0.377784	3.20456e-19	3.39035e-17
DHX35	20q11.23-q12	0.377616	3.33227e-19	3.50682e-17
ZFP69B	1p34.2	0.377315	3.57354e-19	3.74094e-17
REPS1	6q24.1	0.377128	3.73173e-19	3.88608e-17
MSH6	2p16.3	0.375305	5.6893e-19	5.89376e-17
PRPF6	20q13.33	0.374373	7.05156e-19	7.26713e-17
AIFM1	Xq26.1	0.374126	7.46343e-19	7.65194e-17
CHAF1A	19p13.3	0.374098	7.5122e-19	7.66244e-17
HMGB3	Xq28	0.373725	8.1825e-19	8.30357e-17
HSPD1	2q33.1	0.373354	8.90857e-19	8.99449e-17
LMNB2	19p13.3	0.373192	9.2466e-19	9.28863e-17
MKI67	10q26.2	0.373097	9.44989e-19	9.44514e-17
TMEM186	16p13.2	0.372913	9.85597e-19	9.80176e-17
CENPF	1q41	0.372864	9.96696e-19	9.86283e-17
GNL3L	Xp11.22	0.372628	1.05181e-18	1.03567e-16
ZNF263	16p13.3	0.372533	1.07497e-18	1.05325e-16
LSG1	3q29	0.372194	1.16152e-18	1.12695e-16
ANKRD11	16q24.3	0.371699	1.30016e-18	1.24929e-16
ZMYM3	Xq13.1	0.37149	1.36365e-18	1.29775e-16
USP31	16p12.2	0.370976	1.53248e-18	1.45148e-16
ZKSCAN2	16p12.1	0.370406	1.74422e-18	1.64419e-16
HNRNPH3	10q21.3	0.369943	1.93733e-18	1.81762e-16
DUS2	16q22.1	0.369901	1.95589e-18	1.82641e-16
PPRC1	10q24.32	0.369716	2.03928e-18	1.89539e-16
USP36	17q25.3	0.369657	2.06686e-18	1.91208e-16
AMER1	Xq11.2	0.369412	2.1844e-18	2.01147e-16
TGFBRAP1	2q12.1-q12.2	0.369326	2.22735e-18	2.04157e-16
ZNF142	2q35	0.36843	2.72611e-18	2.48726e-16
SF3B2	11q13.1	0.367982	3.01531e-18	2.72611e-16
HERC2	15q13.1	0.367933	3.04862e-18	2.74376e-16
HMCES	3q21.3	0.367828	3.121e-18	2.79624e-16
ANKRD27	19q13.11	0.367735	3.18744e-18	2.84296e-16
NCOA5	20q13.12	0.367545	3.32611e-18	2.95341e-16
BIRC6	2p22.3	0.367485	3.37119e-18	2.98013e-16
POLR1G	19q13.32	0.366947	3.80366e-18	3.34756e-16
RRP12	10q24.1	0.366176	4.51895e-18	3.94219e-16
TARS2	1q21.2	0.365798	4.91757e-18	4.2712e-16
PARP1	1q42.12	0.365545	5.20228e-18	4.47937e-16
LIG3	17q12	0.365205	5.61168e-18	4.81105e-16
TFCP2	12q13.12-q13.13	0.365163	5.66528e-18	4.83616e-16
GEMIN5	5q33.2	0.364718	6.25457e-18	5.31638e-16
MCM7	7q22.1	0.36451	6.55017e-18	5.54395e-16
UMPS	3q21.2	0.364107	7.16291e-18	6.03688e-16
FTSJ3	17q23.3	0.363717	7.80888e-18	6.52599e-16
FEN1	11q12.2	0.363594	8.02466e-18	6.67826e-16
HNRNPR	1p36.12	0.363332	8.50383e-18	7.04755e-16
POLQ	3q13.33	0.362795	9.57612e-18	7.90328e-16
ATIC	2q35	0.362589	1.00202e-17	8.23564e-16
ABCC1	16p13.11	0.362354	1.05535e-17	8.6382e-16
POLA1	Xp22.11-p21.3	0.362307	1.06649e-17	8.69364e-16
RNPS1	16p13.3	0.361927	1.15934e-17	9.37369e-16
PIK3R4	3q22.1	0.361822	1.18668e-17	9.54435e-16
UBA1	Xp11.3	0.361809	1.19005e-17	9.54435e-16
MON1B	16q23.1	0.36124	1.34857e-17	1.07292e-15
TCHP	12q24.11	0.361141	1.37806e-17	1.09202e-15
WDR82	3p21.2	0.361106	1.3886e-17	1.096e-15
TAF1L	9p21.1	0.360671	1.52774e-17	1.20106e-15
ZCCHC14	16q24.2	0.360446	1.60498e-17	1.25682e-15
STIP1	11q13.1	0.36026	1.67141e-17	1.3037e-15
HNRNPD	4q21.22	0.360174	1.70328e-17	1.32337e-15
POLE	12q24.33	0.359463	1.98965e-17	1.53985e-15
ZHX3	20q12	0.359355	2.0369e-17	1.56659e-15
BYSL	6p21.1	0.359348	2.03996e-17	1.56659e-15
NUP153	6p22.3	0.35848	2.46451e-17	1.87096e-15
NOP14	4p16.3	0.357839	2.83292e-17	2.14246e-15
MYBL2	20q13.12	0.356922	3.45536e-17	2.58373e-15
PTPN1	20q13.13	0.356112	4.11505e-17	3.06548e-15
EIF3CL	16p12.1	0.356081	4.14293e-17	3.07459e-15
TTF2	1p13.1	0.356064	4.1582e-17	3.07459e-15
PVR	19q13.31	0.356005	4.21108e-17	3.10217e-15
CSNK2A2	16q21	0.355672	4.52436e-17	3.32065e-15
ARHGAP35	19q13.32	0.355339	4.86096e-17	3.54156e-15
CDH1	16q22.1	0.355049	5.1732e-17	3.75529e-15
SUV39H1	Xp11.23	0.354975	5.25662e-17	3.80197e-15
ZNF23	16q22.2	0.354907	5.33362e-17	3.84368e-15
RRN3	16p13.11	0.354205	6.19975e-17	4.45173e-15
ESPL1	12q13.13	0.353877	6.65139e-17	4.72486e-15
THADA	2p21	0.353769	6.80688e-17	4.81811e-15
VPS4A	16q23.1	0.353221	7.65227e-17	5.39729e-15
RAD54L2	3p21.2	0.352893	8.20515e-17	5.74649e-15
WWOX	16q23.1-q23.2	0.352693	8.56416e-17	5.97688e-15
VAPB	20q13.32	0.352552	8.82388e-17	6.13661e-15
BRPF1	3p25.3	0.35231	9.29031e-17	6.43847e-15
DIDO1	20q13.33	0.351997	9.93101e-17	6.85861e-15
TOPBP1	3q22.1	0.351962	1.00034e-16	6.88471e-15
PDPR2P	16q23.1	0.351602	1.07986e-16	7.40637e-15
TUBGCP3	13q34	0.351565	1.08841e-16	7.43935e-15
STAU1	20q13.13	0.351548	1.09239e-16	7.44095e-15
GGA2	16p12.2	0.351062	1.21087e-16	8.2199e-15
SETD2	3p21.31	0.350692	1.30951e-16	8.81622e-15
ZNF646	16p11.2	0.350691	1.3098e-16	8.81622e-15
BMS1	10q11.21	0.350667	1.31645e-16	8.81622e-15
NUP205	7q33	0.350214	1.44868e-16	9.66922e-15
TM9SF4	20q11.21	0.349777	1.58871e-16	1.05683e-14
ISG20L2	1q23.1	0.349641	1.63479e-16	1.08386e-14
RRM1	11p15.4	0.349579	1.65639e-16	1.09454e-14
PASK	2q37.3	0.348601	2.03433e-16	1.33541e-14
LMNB1	5q23.2	0.348282	2.17543e-16	1.42334e-14
FTO	16q12.2	0.348107	2.25669e-16	1.47166e-14
ZMYND8	20q13.12	0.347145	2.75986e-16	1.77649e-14
SHCBP1	16q11.2	0.347106	2.78224e-16	1.78512e-14
DHX16	6p21.33	0.346973	2.8607e-16	1.82956e-14
KPNB1	17q21.32	0.346849	2.93574e-16	1.87154e-14
MED12	Xq13.1	0.34674	3.00305e-16	1.90833e-14
ELAVL1	19p13.2	0.346633	3.0709e-16	1.94523e-14
ZNF318	6p21.1	0.346341	3.26341e-16	2.06061e-14
UHRF1	19p13.3	0.346139	3.40321e-16	2.14208e-14
PFKM	12q13.11	0.345952	3.53843e-16	2.22017e-14
DHX37	12q24.31	0.345043	4.27314e-16	2.67273e-14
CCT7	2p13.2	0.344904	4.39838e-16	2.74244e-14
SMPD4	2q21.1	0.344875	4.4244e-16	2.75004e-14
NRF1	7q32.2	0.344701	4.58743e-16	2.83366e-14
NOM1	7q36.3	0.344596	4.68758e-16	2.88656e-14
PHF20	20q11.22-q11.23	0.344464	4.81721e-16	2.95723e-14
RAD54L	1p34.1	0.344222	5.065e-16	3.09978e-14
UTP14A	Xq26.1	0.344133	5.15918e-16	3.14774e-14
EIF3B	7p22.3	0.343658	5.68995e-16	3.46095e-14
ZBTB39	12q13.3	0.343299	6.1272e-16	3.71555e-14
KNOP1	16p12.3	0.343261	6.17591e-16	3.7337e-14
TXLNG	Xp22.2	0.34299	6.53029e-16	3.93598e-14
ZBTB9	6p21.32	0.342892	6.66281e-16	4.00373e-14
HIRA	22q11.21	0.342767	6.83608e-16	4.09547e-14
YTHDF1	20q13.33	0.342571	7.11734e-16	4.22579e-14
TOMM40	19q13.32	0.341559	8.7575e-16	5.15592e-14
FASN	17q25.3	0.341241	9.34678e-16	5.484e-14
SAFB2	19p13.3	0.341171	9.48178e-16	5.54684e-14
PDF	16q22.1	0.340984	9.85039e-16	5.74558e-14
INO80	15q15.1	0.340581	1.06955e-15	6.18409e-14
TTPAL	20q13.12	0.340438	1.10123e-15	6.34881e-14
NOP58	2q33.1	0.340342	1.12293e-15	6.45521e-14
PTPN11	12q24.13	0.340028	1.19708e-15	6.86166e-14
NOB1	16q22.1	0.339629	1.29844e-15	7.42126e-14
NUP62	19q13.33	0.339545	1.32059e-15	7.52624e-14
CENPJ	13q12.12-q12.13	0.339036	1.46435e-15	8.32172e-14
NPRL3	16p13.3	0.33877	1.54558e-15	8.7583e-14
GCN1	12q24.23	0.338459	1.64614e-15	9.2753e-14
XRCC1	19q13.31	0.338418	1.65987e-15	9.32621e-14
KIF4B	5q33.2	0.338347	1.68368e-15	9.43337e-14
MTG2	20q13.33	0.337841	1.86524e-15	1.0392e-13
WDR5	9q34.2	0.337588	1.96285e-15	1.09053e-13
GLYR1	16p13.3	0.33715	2.14384e-15	1.1853e-13
WDR46	6p21.32	0.337147	2.14533e-15	1.1853e-13
TSR2	Xp11.22	0.336367	2.50989e-15	1.38287e-13
EIF3A	10q26.11	0.336231	2.57947e-15	1.41728e-13
RBM8A	1q21.1	0.336203	2.5938e-15	1.42106e-13
PSME3IP1	16q13	0.336148	2.62275e-15	1.42922e-13
ESRP2	16q22.1	0.335852	2.78296e-15	1.50826e-13
MTHFD1	14q23.3	0.335602	2.92617e-15	1.57572e-13
JARID2	6p22.3	0.335593	2.93121e-15	1.57572e-13
KIAA1958	9q32	0.335414	3.03811e-15	1.62879e-13
CSE1L	20q13.13	0.334965	3.32365e-15	1.77708e-13
TERF2	16q22.1	0.334932	3.346e-15	1.78423e-13
DDX10	11q22.3	0.334248	3.83538e-15	2.03429e-13
PATL1	11q12.1	0.333837	4.1619e-15	2.2016e-13
CLPB	11q13.4	0.333797	4.19544e-15	2.21345e-13
COG4	16q22.1	0.333233	4.69297e-15	2.46288e-13
HEATR1	1q43	0.332968	4.94648e-15	2.58514e-13
MTCL2	20q11.23	0.332963	4.95193e-15	2.58514e-13
DDX39B	6p21.33	0.332734	5.18133e-15	2.69078e-13
MORC2	22q12.2	0.332611	5.30973e-15	2.75028e-13
ZNF526	19q13.2	0.332535	5.38963e-15	2.78441e-13
CREBBP	16p13.3	0.332482	5.44647e-15	2.80648e-13
STK4	20q13.12	0.331974	6.02276e-15	3.09542e-13
NOL10	2p25.1	0.331462	6.66372e-15	3.3985e-13
TRAP1	16p13.3	0.331363	6.79446e-15	3.45631e-13
SMC3	10q25.2	0.331254	6.94293e-15	3.52283e-13
SRRT	7q22.1	0.331166	7.06402e-15	3.57515e-13
AARS2	6p21.1	0.33099	7.31324e-15	3.69189e-13
NSUN2	5p15.31	0.330907	7.43428e-15	3.73403e-13
CLEC16A	16p13.13	0.330539	7.99234e-15	3.99288e-13
EP400	12q24.33	0.330528	8.00985e-15	3.99288e-13
KMT2D	12q13.12	0.330474	8.09573e-15	4.0256e-13
EIF4H	7q11.23	0.330399	8.21461e-15	4.07453e-13
DDX23	12q13.12	0.330177	8.58083e-15	4.24352e-13
ZNF317	19p13.2	0.329972	8.93391e-15	4.3984e-13
NOMO2	16p12.3	0.329774	9.28666e-15	4.54955e-13
NSD2	4p16.3	0.329683	9.45566e-15	4.62096e-13
CENPO	2p23.3	0.329561	9.68353e-15	4.72072e-13
SCAF4	21q22.11	0.329377	1.00394e-14	4.88226e-13
PRR11	17q22	0.329358	1.0077e-14	4.88856e-13
MTHFD1L	6q25.1	0.328845	1.11395e-14	5.39088e-13
ASXL1	20q11.21	0.32882	1.11938e-14	5.40398e-13
MTHFSD	16q24.1	0.328646	1.15805e-14	5.57716e-13
AFG3L1P	16q24.3	0.328596	1.1694e-14	5.61822e-13
RPL7L1	6p21.1	0.328558	1.17819e-14	5.64681e-13
FBXO31	16q24.2	0.328531	1.18448e-14	5.66332e-13
EIF3C	16p11.2	0.328223	1.25767e-14	5.99883e-13
MCM4	8q11.21	0.328174	1.26988e-14	6.04256e-13
GINS3	16q21	0.327806	1.3642e-14	6.46048e-13
TRIM39	6p22.1	0.327692	1.39493e-14	6.59028e-13
CDCA5	11q13.1	0.327593	1.42196e-14	6.68624e-13
BRCA1	17q21.31	0.327443	1.46406e-14	6.86797e-13
NCAPG2	7q36.3	0.326508	1.75534e-14	8.15742e-13
EIF2B5	3q27.1	0.326306	1.82551e-14	8.46375e-13
CRAMP1	16p13.3	0.326243	1.84779e-14	8.5471e-13
ZNF777	7q36.1	0.326158	1.87828e-14	8.66327e-13
CHERP	19p13.11	0.326045	1.91975e-14	8.81841e-13
GIGYF2	2q37.1	0.325975	1.9459e-14	8.91796e-13
RMI2	16p13.13	0.325896	1.97616e-14	9.02187e-13
KDM5C	Xp11.22	0.325892	1.97764e-14	9.02187e-13
ZNF445	3p21.31	0.325508	2.1297e-14	9.67118e-13
ICE1	5p15.32	0.325378	2.18406e-14	9.89543e-13
RBM15	1p13.3	0.325147	2.28346e-14	1.02989e-12
RPN2	20q11.23	0.324962	2.36608e-14	1.06473e-12
CCT3	1q22	0.324948	2.37272e-14	1.06531e-12
SLC7A1	13q12.3	0.324927	2.38225e-14	1.06718e-12
SEPHS1	10p13	0.324812	2.43578e-14	1.08627e-12
UBE2O	17q25.1	0.324606	2.53405e-14	1.12757e-12
YLPM1	14q24.3	0.324324	2.67545e-14	1.18783e-12
E2F8	11p15.1	0.324269	2.70399e-14	1.19782e-12
LSM14A	19q13.11	0.324034	2.82868e-14	1.25028e-12
CSTF1	20q13.2-q13.31	0.324015	2.8387e-14	1.25193e-12
DHX34	19q13.32	0.323488	3.14069e-14	1.38204e-12
KDM2B	12q24.31	0.323364	3.21604e-14	1.41207e-12
NCR3LG1	11p15.1	0.322049	4.1346e-14	1.7995e-12
PLCG1	20q12	0.321155	4.90171e-14	2.11486e-12
TATDN2	3p25.3	0.320639	5.40542e-14	2.32714e-12
RBM10	Xp11.3	0.320591	5.45487e-14	2.34335e-12
SUPT16H	14q11.2	0.320574	5.47231e-14	2.34578e-12
PRRC2C	1q24.3	0.320427	5.62709e-14	2.40694e-12
ACIN1	14q11.2	0.320321	5.74156e-14	2.45064e-12
SAP130	2q14.3	0.320281	5.78534e-14	2.45877e-12
RRS1	8q13.1	0.320099	5.98711e-14	2.52832e-12
TBC1D10B	16p11.2	0.31967	6.49294e-14	2.72457e-12
ARID1B	6q25.3	0.319537	6.65823e-14	2.78805e-12
RPRD1B	20q11.23	0.31939	6.84577e-14	2.86055e-12
ZC3H13	13q14.13	0.319166	7.14143e-14	2.97161e-12
ATR	3q23	0.318903	7.50376e-14	3.11586e-12
KATNB1	16q21	0.318413	8.22852e-14	3.40261e-12
KIF22	16p11.2	0.31735	1.00449e-13	4.11943e-12
NUDT21	16q13	0.316761	1.1215e-13	4.58042e-12
LDLRAD3	11p13	0.316677	1.13928e-13	4.64351e-12
PRPS1	Xq22.3	0.31662	1.15149e-13	4.68365e-12
CELF1	11p11.2	0.31658	1.16002e-13	4.70872e-12
ODF2	9q34.11	0.316565	1.16341e-13	4.71289e-12
SETDB1	1q21.3	0.316395	1.20082e-13	4.84471e-12
SART1	11q13.1	0.316348	1.2113e-13	4.87708e-12
IQGAP3	1q22	0.316192	1.24724e-13	5.00153e-12
RPTOR	17q25.3	0.316174	1.25134e-13	5.00786e-12
TASOR2	10p15.1	0.316124	1.26306e-13	5.04465e-12
PDPR	16q22.1	0.315984	1.29654e-13	5.16797e-12
METTL13	1q24.3	0.315517	1.41414e-13	5.61424e-12
KLHDC4	16q24.2	0.315489	1.4216e-13	5.63259e-12
USP27X	Xp11.23	0.315202	1.49934e-13	5.92881e-12
DHX33	17p13.2	0.315167	1.50913e-13	5.95567e-12
ARFGEF2	20q13.13	0.315058	1.54011e-13	6.06588e-12
ALMS1	2p13.1	0.314755	1.6292e-13	6.40409e-12
AMBRA1	11p11.2	0.314665	1.65658e-13	6.4861e-12
RBM19	12q24.13-q24.21	0.314484	1.71298e-13	6.69373e-12
TIMELESS	12q13.3	0.314409	1.73692e-13	6.77398e-12
TP53BP1	15q15.3	0.313649	1.99928e-13	7.78192e-12
WDR3	1p12	0.313585	2.023e-13	7.85887e-12
AGO2	8q24.3	0.313354	2.11108e-13	8.18507e-12
SPEN	1p36.21-p36.13	0.313154	2.19025e-13	8.47551e-12
RBM26	13q31.1	0.313122	2.20342e-13	8.50992e-12
GANAB	11q12.3	0.313071	2.22418e-13	8.56369e-12
SRF	6p21.1	0.313066	2.22596e-13	8.56369e-12
NUP188	9q34.11	0.313018	2.24592e-13	8.6238e-12
DIS3L2	2q37.1	0.312977	2.26306e-13	8.6729e-12
SPATA2	20q13.13	0.312914	2.28929e-13	8.73971e-12
TUBGCP4	15q15.3	0.312817	2.33057e-13	8.88029e-12
GID8	20q13.33	0.31275	2.35941e-13	8.97297e-12
CLASP1	2q14.2-q14.3	0.312347	2.54103e-13	9.64525e-12
HTT	4p16.3	0.312288	2.56851e-13	9.731e-12
IWS1	2q14.3	0.311996	2.70999e-13	1.0228e-11
PRPF31	19q13.42	0.311568	2.93148e-13	1.1043e-11
SRCAP	16p11.2	0.311314	3.07108e-13	1.1547e-11
TUBB	6p21.33	0.310965	3.27346e-13	1.22847e-11
AGAP1	2q37.2	0.310887	3.3202e-13	1.24133e-11
SYNCRIP	6q14.3	0.310432	3.60801e-13	1.34388e-11
SMG1	16p12.3	0.310207	3.75915e-13	1.39756e-11
PHRF1	11p15.5	0.309941	3.94597e-13	1.46334e-11
DDX19B	16q22.1	0.309924	3.95815e-13	1.46334e-11
TOP1P1	1q24.3	0.309912	3.96651e-13	1.46371e-11
ATF7IP	12p13.1	0.309874	3.99434e-13	1.47125e-11
ACTR5	20q11.23	0.309801	4.04804e-13	1.48827e-11
VIL1	2q35	0.309725	4.10408e-13	1.50609e-11
SETD1B	12q24.31	0.309567	4.22397e-13	1.54723e-11
SBNO1	12q24.31	0.309358	4.38733e-13	1.59824e-11
NORAD	20q11.23	0.309313	4.42317e-13	1.60835e-11
SAMD4B	19q13.2	0.30864	4.99781e-13	1.80411e-11
FAM168B	2q21.1	0.308613	5.0224e-13	1.8097e-11
ZNF623	8q24.3	0.308581	5.05141e-13	1.81686e-11
SRSF1	17q22	0.308476	5.14856e-13	1.84846e-11
HDGF	1q23.1	0.308118	5.49278e-13	1.96849e-11
DNAJA3	16p13.3	0.308002	5.60912e-13	2.00657e-11
UBN1	16p13.3	0.307633	5.99563e-13	2.14099e-11
LINC01106	2q13	0.307472	6.17287e-13	2.19639e-11
NAE1	16q22.1	0.307408	6.24403e-13	2.21775e-11
MBTPS1	16q23.3-q24.1	0.307363	6.29547e-13	2.22806e-11
PDPK1	16p13.3	0.307055	6.65439e-13	2.3509e-11
SLC7A5	16q24.2	0.306734	7.05102e-13	2.48661e-11
KIAA1549	7q34	0.30667	7.1317e-13	2.51061e-11
GPATCH1	19q13.11	0.306557	7.27838e-13	2.55321e-11
RALGAPB	20q11.23	0.306531	7.31305e-13	2.56085e-11
VARS1	6p21.33	0.306485	7.37359e-13	2.573e-11
FAM83D	20q11.23	0.30614	7.84497e-13	2.73269e-11
SMG5	1q22	0.306091	7.91337e-13	2.75169e-11
IFT56	7q34	0.306008	8.03297e-13	2.78415e-11
WDR43	2p23.2	0.305824	8.30237e-13	2.8719e-11
XYLB	3p22.2	0.30575	8.41344e-13	2.90527e-11
ZBTB8B	1p35.1	0.305737	8.43293e-13	2.90695e-11
FOXM1	12p13.33	0.305248	9.20479e-13	3.15117e-11
UTP20	12q23.2	0.305132	9.39691e-13	3.20591e-11
MCM10	10p13	0.304947	9.71292e-13	3.30805e-11
NUP107	12q15	0.304877	9.83516e-13	3.34395e-11
ZNF551	19q13.43	0.30486	9.86421e-13	3.34811e-11
NOP2	12p13.31	0.30478	1.00066e-12	3.39066e-11
IGF2R	6q25.3	0.304514	1.04938e-12	3.54368e-11
DCAF7	17q23.3	0.304464	1.05871e-12	3.56912e-11
CDC25A	3p21.31	0.30444	1.06334e-12	3.57864e-11
NOL6	9p13.3	0.304224	1.10497e-12	3.69997e-11
ZNF48	16p11.2	0.303862	1.17867e-12	3.94014e-11
CLSPN	1p34.3	0.303723	1.20799e-12	4.03136e-11
XRCC2	7q36.1	0.303699	1.21334e-12	4.04244e-11
NOC2LP2	2q21.1	0.303479	1.26163e-12	4.1963e-11
FLVCR1	1q32.3	0.303209	1.32355e-12	4.38756e-11
RRP1B	21q22.3	0.302319	1.5496e-12	5.11986e-11
DNAJC5	20q13.33	0.302075	1.61792e-12	5.31907e-11
DNAJC14	12q13.2	0.302064	1.62104e-12	5.32056e-11
E2F3	6p22.3	0.302013	1.63575e-12	5.35999e-11
UPF1	19p13.11	0.301959	1.65147e-12	5.40258e-11
MYBBP1A	17p13.2	0.3019	1.66861e-12	5.44969e-11
SPATA33	16q24.3	0.301744	1.71524e-12	5.59104e-11
ZNF574	19q13.2	0.301728	1.72032e-12	5.59104e-11
MGA	15q15	0.301657	1.74185e-12	5.64256e-11
MED24	17q21.1	0.301311	1.85151e-12	5.96865e-11
GON4L	1q22	0.301203	1.88706e-12	6.07341e-11
EWSR1	22q12.2	0.300877	1.9983e-12	6.40036e-11
ARID1A	1p36.11	0.300263	2.22621e-12	7.07338e-11
SMYD5	2p13.2	0.300056	2.30819e-12	7.32216e-11
ING5	2q37.3	0.300029	2.31949e-12	7.34629e-11
KAT7	17q21.33	0.299854	2.39158e-12	7.55057e-11
HTATSF1	Xq26.3	0.299724	2.44642e-12	7.69927e-11
TRIO	5p15.2	0.299536	2.52842e-12	7.93619e-11
KIF3B	20q11.21	0.299485	2.55113e-12	7.99087e-11
URB1	21q22.11	0.299335	2.61917e-12	8.19109e-11
SUPT5H	19q13.2	0.299312	2.62964e-12	8.21092e-11
UCK2	1q24.1	0.299002	2.77581e-12	8.64018e-11
SYNJ2	6q25.3	0.298816	2.86732e-12	8.88333e-11
PUM3	9p24.2	0.298591	2.98244e-12	9.22562e-11
HNRNPA1L2	13q14.3	0.298455	3.05373e-12	9.42658e-11
AURKA	20q13.2	0.298449	3.05688e-12	9.42658e-11
SND1	7q32.1	0.298189	3.19879e-12	9.83368e-11
SLC5A6	2p23.3	0.297963	3.327e-12	1.01963e-10
WDR35	2p24.1	0.297933	3.34451e-12	1.02342e-10
USP9X	Xp11.4	0.297853	3.3911e-12	1.03608e-10
MCM6	2q21.3	0.297602	3.54235e-12	1.08063e-10
KMT2B	19q13.12	0.297031	3.91089e-12	1.18941e-10
DDX51	12q24.33	0.296602	4.21232e-12	1.2733e-10
COG8	16q22.1	0.29636	4.39289e-12	1.32386e-10
GPT2	16q11.2	0.296256	4.47201e-12	1.34566e-10
POU2F1	1q24.2	0.296174	4.53582e-12	1.3628e-10
DDI2	1p36.21	0.296086	4.60527e-12	1.3795e-10
GTF3C2	2p23.3	0.295896	4.75953e-12	1.42357e-10
ATP2A2	12q24.11	0.295869	4.78168e-12	1.42804e-10
VCP	9p13.3	0.295467	5.12441e-12	1.5281e-10
SPTAN1	9q34.11	0.295217	5.34981e-12	1.59293e-10
MED1	17q12	0.295009	5.54494e-12	1.64856e-10
CCDC97	19q13.2	0.294883	5.66617e-12	1.68209e-10
DAXX	6p21.32	0.294849	5.69878e-12	1.68925e-10
STEEP1	Xq24	0.294685	5.86255e-12	1.73521e-10
TTLL4	2q35	0.294614	5.93425e-12	1.75382e-10
MYCBP2	13q22.3	0.294584	5.96415e-12	1.76004e-10
CIT	12q24.23	0.294328	6.23228e-12	1.82832e-10
SIN3A	15q24.2	0.294204	6.36663e-12	1.86498e-10
GLG1	16q23.1	0.293893	6.71431e-12	1.96394e-10
RBBP6	16p12.1	0.293789	6.8349e-12	1.99627e-10
PPME1	11q13.4	0.293685	6.95774e-12	2.02917e-10
UTP25	1q32.2	0.293592	7.06913e-12	2.05864e-10
PMFBP1	16q22.2	0.293534	7.13964e-12	2.07613e-10
RPAP1	15q15.1	0.293439	7.25619e-12	2.10387e-10
THOC2	Xq25	0.293429	7.26892e-12	2.10449e-10
BLTP3A	6p21.31	0.293363	7.35111e-12	2.1252e-10
BCOR	Xp11.4	0.293276	7.46221e-12	2.15106e-10
SYMPK	19q13.32	0.293235	7.51404e-12	2.16287e-10
RBBP7	Xp22.2	0.292867	8.00081e-12	2.29634e-10
NUP214	9q34.13	0.292849	8.02508e-12	2.29998e-10
RBM15B	3p21.2	0.292731	8.18849e-12	2.34344e-10
PDAP1	7q22.1	0.292676	8.26518e-12	2.36199e-10
CHD8	14q11.2	0.292562	8.42737e-12	2.40488e-10
CCAR1	10q21.3	0.292476	8.55277e-12	2.43717e-10
ZNF146	19q13.1	0.292381	8.69082e-12	2.47297e-10
ARIH2	3p21.31	0.292106	9.10738e-12	2.58567e-10
EPOP	17q12	0.292103	9.11288e-12	2.58567e-10
CNOT3	19q13.42	0.291224	1.05789e-11	2.97196e-10
LTV1	6q24.2	0.291198	1.0625e-11	2.98071e-10
HSP90AB2P	4p15.33	0.290936	1.11058e-11	3.1068e-10
GAN	16q23.2	0.290551	1.18534e-11	3.30666e-10
SPAG5	17q11.2	0.290425	1.21088e-11	3.37316e-10
HNRNPL	19q13.2	0.290275	1.24196e-11	3.45008e-10
GMEB2	20q13.33	0.290207	1.25618e-11	3.48472e-10
CBFA2T2	20q11.21-q11.22	0.289923	1.31795e-11	3.65098e-10
USP39	2p11.2	0.289593	1.39332e-11	3.85441e-10
PLAGL2	20q11.21	0.289324	1.45764e-11	4.02528e-10
AHSA1	14q24.3	0.289318	1.45914e-11	4.02528e-10
ZWINT	10q21.1	0.289309	1.46131e-11	4.02568e-10
REXO4	9q34.2	0.289122	1.50798e-11	4.14077e-10
DDX28	16q22.1	0.289029	1.53175e-11	4.19648e-10
DYNC1H1	14q32.31	0.288972	1.54642e-11	4.23084e-10
NOMO1	16p13.11	0.288671	1.62665e-11	4.43205e-10
NSMCE1	16p12.1	0.288309	1.72837e-11	4.69636e-10
FUBP3	9q34.11-q34.12	0.288103	1.78897e-11	4.84776e-10
BPTF	17q24.2	0.288061	1.80174e-11	4.87453e-10
PKP4	2q24.1	0.288051	1.80466e-11	4.87453e-10
ZNF778	16q24.3	0.288046	1.8062e-11	4.87453e-10
PPP1R10	6p21.33	0.287868	1.86059e-11	5.01451e-10
KLHL36	16q24.1	0.287853	1.86531e-11	5.02045e-10
IST1	16q22.2	0.287623	1.93843e-11	5.17731e-10
TBL3	16p13.3	0.287621	1.93921e-11	5.17731e-10
POLR3K	16p13.3	0.287503	1.97783e-11	5.27334e-10
ABCF3	3q27.1	0.287396	2.01331e-11	5.3593e-10
CDT1	16q24.3	0.287188	2.08435e-11	5.5277e-10
DDX54	12q24.13	0.287125	2.1063e-11	5.56366e-10
CENPI	Xq22.1	0.287053	2.1319e-11	5.60892e-10
ATP11A	13q34	0.286878	2.19503e-11	5.7674e-10
BCORL1	Xq26.1	0.286731	2.24946e-11	5.9026e-10
HSPE1	2q33.1	0.286448	2.3577e-11	6.17849e-10
CPSF3	2p25.1	0.286405	2.37454e-11	6.21443e-10
SRRM2	16p13.3	0.286376	2.38605e-11	6.23633e-10
CDK12	17q12	0.286335	2.40236e-11	6.2625e-10
MEX3A	1q22	0.286326	2.40607e-11	6.26398e-10
CDCA8	1p34.3	0.286239	2.44083e-11	6.34615e-10
TRIM26	6p22.1	0.286085	2.50427e-11	6.49413e-10
KIF2C	1p34.1	0.285804	2.62367e-11	6.78606e-10
RAE1	20q13.31	0.285732	2.6552e-11	6.8587e-10
ASH1L	1q22	0.285708	2.66605e-11	6.8778e-10
TENT4B	16q12.1	0.285663	2.6856e-11	6.91924e-10
FIP1L1	4q12	0.285646	2.69317e-11	6.92976e-10
BAG6	6p21.33	0.28521	2.8951e-11	7.43973e-10
ABCF2	7q36.1	0.285162	2.91801e-11	7.48894e-10
SPATA13	13q12.12	0.28505	2.97279e-11	7.61969e-10
RAD51D	17q12	0.284911	3.04172e-11	7.78633e-10
TNRC6A	16p12.1	0.28488	3.05706e-11	7.81554e-10
KIF18B	17q21.31	0.284853	3.07094e-11	7.84096e-10
UBE2C	20q13.12	0.284743	3.12747e-11	7.97504e-10
PA2G4	12q13.2	0.284646	3.17795e-11	8.09339e-10
ZNF875	19q13.12	0.284483	3.26443e-11	8.303e-10
GNAS	20q13.32	0.28426	3.38646e-11	8.58047e-10
DDX46	5q31.1	0.284082	3.48741e-11	8.81381e-10
PSPC1	13q12.11	0.283844	3.62667e-11	9.15411e-10
DNMT3B	20q11.21	0.283729	3.69623e-11	9.31788e-10
ZNF326	1p22.2	0.283719	3.70227e-11	9.32129e-10
SCFD2	4q12	0.283581	3.78693e-11	9.51036e-10
RSPRY1	16q13	0.283513	3.82968e-11	9.60559e-10
RUVBL2	19q13.33	0.283447	3.87106e-11	9.68496e-10
ZNF470	19q13.43	0.283309	3.96033e-11	9.88506e-10
MAPRE1	20q11.21	0.283308	3.96098e-11	9.88506e-10
CENPBD1P	16q24.3	0.283193	4.03647e-11	1.00482e-09
AAMP	2q35	0.283128	4.07928e-11	1.01421e-09
SLX4	16p13.3	0.283092	4.1038e-11	1.01793e-09
USP49	6p21.1	0.283071	4.11787e-11	1.01998e-09
BRCC3	Xq28	0.283012	4.15787e-11	1.02733e-09
OTULIN	5p15.2	0.282895	4.23839e-11	1.04592e-09
EIF5B	2q11.2	0.282509	4.51467e-11	1.11135e-09
R3HDM1	2q21.3	0.282409	4.58909e-11	1.12688e-09
DNAJC11	1p36.31	0.28219	4.7568e-11	1.16232e-09
SLC6A4	17q11.2	0.282101	4.82643e-11	1.17644e-09
PHF14	7p21.3	0.281877	5.00612e-11	1.21577e-09
SLTM	15q22.1	0.281849	5.02907e-11	1.21986e-09
EIF6	20q11.22	0.28179	5.07805e-11	1.23024e-09
TBC1D24	16p13.3	0.281678	5.17127e-11	1.2513e-09
MSH2	2p21-p16.3	0.281655	5.19122e-11	1.25398e-09
PARG	10q11.23	0.28165	5.19495e-11	1.25398e-09
SLC4A1AP	2p23.3	0.281592	5.24444e-11	1.26439e-09
ZNF335	20q13.12	0.281474	5.34675e-11	1.28593e-09
UBR4	1p36.13	0.281461	5.35788e-11	1.28706e-09
HNRNPH2	Xq22.1	0.28142	5.3936e-11	1.29407e-09
KMT2A	11q23.3	0.281401	5.4107e-11	1.29661e-09
UBR5	8q22.3	0.281249	5.54554e-11	1.32733e-09
LONP1	19p13.2	0.281212	5.57946e-11	1.33384e-09
TET3	2p13.1	0.281128	5.65652e-11	1.35064e-09
PALB2	16p12.2	0.280817	5.94977e-11	1.4105e-09
ZNF607	19q13.1	0.280754	6.01057e-11	1.42322e-09
GPATCH8	17q21.31	0.280477	6.28755e-11	1.48526e-09
TCP1	6q25.3	0.280458	6.30704e-11	1.4881e-09
TOP2B	3p24.2	0.280336	6.43268e-11	1.51595e-09
U2AF1	21q22.3	0.280185	6.59261e-11	1.54813e-09
NUP160	11p11.2	0.279861	6.9473e-11	1.62185e-09
JADE3	Xp11.3	0.279826	6.98757e-11	1.62934e-09
PCNT	21q22.3	0.279739	7.08656e-11	1.65049e-09
PRKCSH	19p13.2	0.279571	7.28218e-11	1.69209e-09
PRRC2B	9q34.13	0.27952	7.34185e-11	1.70396e-09
DHX57	2p22.1	0.279475	7.3954e-11	1.71439e-09
FAM72D	1q21.1	0.279379	7.5112e-11	1.7392e-09
AXIN1	16p13.3	0.279357	7.53793e-11	1.74009e-09
GPI	19q13.11	0.279354	7.54128e-11	1.74009e-09
STRN	2p22.2	0.279345	7.55216e-11	1.74059e-09
USP24	1p32.3	0.279178	7.75851e-11	1.78607e-09
BUB1B	15q15.1	0.279085	7.87705e-11	1.80917e-09
ZNF766	19q13.41	0.27889	8.1286e-11	1.86265e-09
ZNF740	12q13.13	0.278832	8.20428e-11	1.87783e-09
CENPN	16q23.2	0.278589	8.5326e-11	1.94549e-09
NDE1	16p13.11	0.278584	8.53902e-11	1.94549e-09
NOC2L	1p36.33	0.278449	8.7271e-11	1.98379e-09
ACAD9	3q21.3	0.278084	9.25412e-11	2.09164e-09
HNRNPK	9q21.32	0.277948	9.45957e-11	2.13323e-09
FAM171A1	10p13	0.277779	9.71936e-11	2.18933e-09
ZXDC	3q21.3	0.277753	9.76039e-11	2.19361e-09
BLM	15q26.1	0.277683	9.86972e-11	2.21567e-09
ISY1	3q21.3	0.27747	1.02138e-10	2.29033e-09
TRAF3IP1	2q37.3	0.277283	1.05238e-10	2.35718e-09
RBM33	7q36.3	0.276922	1.11513e-10	2.48933e-09
EIF2S2	20q11.22	0.276854	1.12725e-10	2.51356e-09
SS18L1	20q13.33	0.276802	1.1367e-10	2.53027e-09
ACD	16q22.1	0.276799	1.13728e-10	2.53027e-09
G6PD	Xq28	0.276677	1.15958e-10	2.5741e-09
NUP210	3p25.1	0.276658	1.16317e-10	2.5792e-09
PNN	14q21.1	0.27656	1.18153e-10	2.61408e-09
HSPA9	5q31.2	0.276467	1.19913e-10	2.65008e-09
CASP2	7q34	0.276244	1.24258e-10	2.73699e-09
HMGB2	4q34.1	0.276226	1.24629e-10	2.74212e-09
NASP	1p34.1	0.27596	1.3002e-10	2.85126e-09
YTHDC1	4q13.2	0.275712	1.35268e-10	2.95656e-09
UGGT1	2q14.3	0.275685	1.35838e-10	2.96253e-09
PRC1	15q26.1	0.275647	1.36665e-10	2.97729e-09
UBXN7	3q29	0.275613	1.37411e-10	2.99027e-09
GOT2	16q21	0.275576	1.38225e-10	3.00141e-09
ZNF343	20p13	0.275417	1.41756e-10	3.07473e-09
GRWD1	19q13.33	0.274995	1.51596e-10	3.27388e-09
UBAP2	9p13.3	0.274851	1.55091e-10	3.34573e-09
MEPCE	7q22.1	0.274823	1.55795e-10	3.35727e-09
CBX1	17q21.32	0.274759	1.57382e-10	3.38779e-09
ZBTB2	6q25.1	0.274393	1.66773e-10	3.58219e-09
PSMC3IP	17q21.2	0.274287	1.6959e-10	3.63486e-09
CFAP20	16q21	0.274251	1.70583e-10	3.65219e-09
PHF3	6q12	0.274173	1.72686e-10	3.69163e-09
SF3A3	1p34.3	0.274163	1.72976e-10	3.69163e-09
FBXL19	16p11.2	0.274162	1.72981e-10	3.69163e-09
PRPF8	17p13.3	0.27395	1.78901e-10	3.81388e-09
TRAPPC9	8q24.3	0.273814	1.82767e-10	3.89212e-09
RSC1A1	1p36.21	0.273703	1.86023e-10	3.95721e-09
MTIF2	2p16.1	0.273368	1.96098e-10	4.15376e-09
TOP1MT	8q24.3	0.273061	2.05816e-10	4.34112e-09
PRPF3	1q21.2	0.273016	2.0731e-10	4.368e-09
TGIF2	20q11.23	0.272979	2.08506e-10	4.38855e-09
CATSPERD	19p13.3	0.272829	2.13487e-10	4.48391e-09
UPF3B	Xq24	0.272751	2.16109e-10	4.53419e-09
ATXN2L	16p11.2	0.272622	2.20547e-10	4.62242e-09
MTA2	11q12.3	0.272597	2.21422e-10	4.631e-09
GSS	20q11.22	0.272547	2.23162e-10	4.66249e-09
ARHGAP11B	15q13.2	0.272538	2.23478e-10	4.6642e-09
AP3D1	19p13.3	0.272479	2.25576e-10	4.69813e-09
DNAJC2	7q22.1	0.272414	2.27867e-10	4.74088e-09
TAF3	10p14	0.272205	2.35473e-10	4.88031e-09
AHCTF1	1q44	0.272192	2.35967e-10	4.88385e-09
TOX3	16q12.1	0.272089	2.39818e-10	4.95326e-09
PUS1	12q24.33	0.272052	2.41213e-10	4.97689e-09
PDCL3	2q11.2	0.271926	2.4604e-10	5.06598e-09
ADGRG1	16q21	0.27191	2.46639e-10	5.07306e-09
TP53BP2	1q41	0.271856	2.48741e-10	5.11101e-09
HERC1	15q22.31	0.271758	2.52591e-10	5.17941e-09
RSF1	11q14.1	0.271566	2.60278e-10	5.33153e-09
HDAC8	Xq13.1	0.271435	2.6569e-10	5.43123e-09
LRIG1	3p14.1	0.271406	2.66903e-10	5.45042e-09
CCDC137	17q25.3	0.271343	2.69532e-10	5.49845e-09
PAF1	19q13.2	0.27065	3.00361e-10	6.08369e-09
MVB12B	9q33.3	0.270633	3.01165e-10	6.09378e-09
E2F1	20q11.22	0.270159	3.24215e-10	6.52035e-09
DDX1	2p24.3	0.270036	3.30522e-10	6.64048e-09
TTC27	2p22.3	0.269968	3.3402e-10	6.70399e-09
PROSER1	13q13.3	0.269943	3.35296e-10	6.72283e-09
MTO1	6q13	0.26974	3.46055e-10	6.93156e-09
VPS52	6p21.32	0.269638	3.51598e-10	7.02842e-09
NF1	17q11.2	0.26948	3.6035e-10	7.18893e-09
RBM17	10p15.1	0.269432	3.63042e-10	7.23538e-09
KATNIP	16p12.1	0.269309	3.7e-10	7.35708e-09
ACTN4	19q13.2	0.269305	3.70258e-10	7.35708e-09
ASXL2	2p23.3	0.268976	3.89591e-10	7.7181e-09
BEND3	6q21	0.268846	3.97526e-10	7.85963e-09
RNF20	9q31.1	0.268829	3.98595e-10	7.87294e-09
PDHA1	Xp22.12	0.268809	3.99791e-10	7.88091e-09
TCF20	22q13.2	0.2687	4.0665e-10	8.00819e-09
CPNE1	20q11.22	0.268648	4.09916e-10	8.06452e-09
FANCI	15q26.1	0.268619	4.11745e-10	8.09249e-09
CABLES2	20q13.33	0.268529	4.17504e-10	8.19759e-09
ENOX2	Xq26.1	0.268506	4.19036e-10	8.21955e-09
ZNF507	19q13.11	0.268482	4.20541e-10	8.24094e-09
CASK	Xp11.4	0.268186	4.40229e-10	8.61827e-09
FOXO3B	17p11.2	0.267852	4.63488e-10	9.02917e-09
CCNE1	19q12	0.267835	4.6476e-10	9.04508e-09
CPSF7	11q12.2	0.267802	4.67074e-10	9.08124e-09
SPG7	16q24.3	0.267755	4.70507e-10	9.13904e-09
NKRF	Xq24	0.26774	4.71567e-10	9.15069e-09
CS	12q13.3	0.2676	4.81888e-10	9.32369e-09
TOP2A	17q21.2	0.267471	4.91507e-10	9.49134e-09
SMG1P3	16p12.2	0.267451	4.93094e-10	9.51274e-09
WDR12	2q33.2	0.267432	4.94481e-10	9.53026e-09
GTF2F1	19p13.3	0.267355	5.00407e-10	9.63514e-09
GINS2	16q24.1	0.267196	5.1282e-10	9.84555e-09
UPF2	10p14	0.26691	5.35842e-10	1.02578e-08
TAF8	6p21.1	0.266788	5.45939e-10	1.04411e-08
ORC6	16q11.2	0.266701	5.53333e-10	1.05723e-08
POP1	8q22.2	0.266615	5.60674e-10	1.07023e-08
ZSCAN25	7q22.1	0.266318	5.86739e-10	1.11677e-08
KAT6A	8p11.21	0.266211	5.96428e-10	1.13304e-08
GAS8	16q24.3	0.265976	6.18283e-10	1.17344e-08
ADCK1	14q24.3	0.26579	6.36146e-10	1.20504e-08
TNPO2	19p13.13	0.265659	6.48983e-10	1.22819e-08
LINC02418	12q24.33	0.265251	6.90675e-10	1.30461e-08
NSD1	5q35.3	0.265241	6.91743e-10	1.30539e-08
STT3A	11q24.2	0.26522	6.93941e-10	1.30804e-08
PCIF1	20q13.12	0.265057	7.11499e-10	1.33886e-08
PLA2G4E	15q15.1	0.26495	7.23137e-10	1.35775e-08
PALD1	10q22.1	0.264942	7.24036e-10	1.35775e-08
RIF1	2q23.3	0.264729	7.47839e-10	1.3993e-08
COQ8A	1q42.13	0.264703	7.50892e-10	1.40369e-08
NCOA3	20q13.12	0.264589	7.63944e-10	1.42541e-08
NLN	5q12.3	0.264568	7.66487e-10	1.42881e-08
CCT6A	7p11.2	0.264447	7.80722e-10	1.45399e-08
APEX2	Xp11.21	0.264214	8.08841e-10	1.50494e-08
BCL7A	12q24.31	0.264202	8.10235e-10	1.50613e-08
PPP2R5D	6p21.1	0.264061	8.27776e-10	1.5373e-08
GYG2	Xp22.33	0.264016	8.33501e-10	1.54649e-08
POLD1	19q13.3	0.263886	8.50138e-10	1.57442e-08
DNAJC7	17q21.2	0.263863	8.53035e-10	1.57685e-08
SMARCD1	12q13.12	0.263842	8.5573e-10	1.58036e-08
MED29	19q13.2	0.263773	8.64775e-10	1.59558e-08
PKMYT1	16p13.3	0.262879	9.90087e-10	1.82004e-08
MIEF1	22q13.1	0.262866	9.9201e-10	1.82189e-08
CDR2	16p12.2	0.262793	1.00303e-09	1.84042e-08
COA7	1p32.3	0.262777	1.00545e-09	1.84318e-08
BRWD3	Xq21.1	0.262298	1.08072e-09	1.97206e-08
OSBPL2	20q13.33	0.262251	1.08847e-09	1.98439e-08
PTCH1	9q22.32	0.262102	1.11311e-09	2.02189e-08
NFYA	6p21.1	0.261966	1.1361e-09	2.06178e-08
KIF23	15q23	0.261814	1.16244e-09	2.10382e-08
GMPS	3q25.31	0.261741	1.17516e-09	2.1249e-08
LRRIQ1	12q21.31	0.261712	1.18043e-09	2.13249e-08
TBC1D4	13q22.2	0.261601	1.20024e-09	2.16632e-08
DNMBP	10q24.2	0.261248	1.26546e-09	2.27577e-08
RNF114	20q13.13	0.261182	1.27805e-09	2.2922e-08
ZNF598	16p13.3	0.261062	1.30134e-09	2.32961e-08
RCC2	1p36.13	0.261056	1.30243e-09	2.32961e-08
DUSP16	12p13.2	0.260809	1.35146e-09	2.41298e-08
ABL2	1q25.2	0.26075	1.36358e-09	2.43244e-08
RIOK1	6p24.3	0.260724	1.36884e-09	2.43962e-08
ADGRL1	19p13.12	0.260634	1.38741e-09	2.4683e-08
TARDBPP3	2q37.3	0.26059	1.3965e-09	2.48225e-08
ANKHD1	5q31.3	0.26058	1.3986e-09	2.48377e-08
CMTM4	16q22.1-q22.3	0.260504	1.4146e-09	2.50995e-08
PPARGC1B	5q32	0.260483	1.41911e-09	2.51569e-08
PFDN2	1q23.3	0.260469	1.42212e-09	2.51879e-08
ZNF275	Xq28	0.260403	1.43629e-09	2.5371e-08
STARD7	2q11.2	0.260386	1.43994e-09	2.53903e-08
FARSA	19p13.13	0.260252	1.46898e-09	2.5811e-08
RBM12B-AS1	8q22.1	0.260241	1.4714e-09	2.58307e-08
ORC1	1p32.3	0.259975	1.53094e-09	2.68049e-08
KIF21A	12q12	0.259933	1.54068e-09	2.69518e-08
MED14	Xp11.4	0.259847	1.56049e-09	2.72499e-08
SURF6	9q34.2	0.259838	1.56265e-09	2.72499e-08
ATP9A	20q13.2	0.259829	1.56457e-09	2.72499e-08
ZGPAT	20q13.33	0.259727	1.58867e-09	2.76211e-08
SNHG17	20q11.23	0.259655	1.60582e-09	2.78906e-08
TUFM	16p11.2	0.259596	1.61997e-09	2.80916e-08
CEP152	15q21.1	0.259482	1.64775e-09	2.85485e-08
GPHN	14q23.3	0.259379	1.67325e-09	2.89651e-08
RFC3	13q13.2	0.2593	1.69305e-09	2.92824e-08
DGKH	13q14.11	0.25915	1.73102e-09	2.98612e-08
DNAAF5	7p22.3	0.259102	1.74363e-09	3.00422e-08
GFOD2	16q22.1	0.259098	1.74453e-09	3.00422e-08
NPHP4	1p36.31	0.258906	1.79519e-09	3.08879e-08
PRR12	19q13.33	0.25837	1.94357e-09	3.32968e-08
TPR	1q31.1	0.258272	1.97202e-09	3.37552e-08
KIDINS220	2p25.1	0.258234	1.98318e-09	3.39171e-08
HIVEP1	6p24.1	0.258208	1.99075e-09	3.40171e-08
DPP3	11q13.2	0.25794	2.07152e-09	3.53064e-08
UTP3	4q13.3	0.257874	2.09178e-09	3.56211e-08
AAR2	20q11.23	0.257826	2.10677e-09	3.58457e-08
AKAP1	17q22	0.25757	2.18793e-09	3.7068e-08
PHLPP2	16q22.2	0.257532	2.20022e-09	3.72446e-08
ADCY3	2p23.3	0.25748	2.21703e-09	3.74973e-08
ATAD2	8q24.13	0.257333	2.26581e-09	3.82897e-08
ZNF462	9q31.2	0.257199	2.31088e-09	3.89851e-08
EXO1	1q43	0.256922	2.40737e-09	4.04755e-08
PEX5	12p13.31	0.256529	2.55061e-09	4.27034e-08
URI1	19q12	0.256494	2.56379e-09	4.2852e-08
BRCA2	13q13.1	0.256466	2.57433e-09	4.2992e-08
ADRM1	20q13.33	0.256233	2.664e-09	4.43777e-08
NOP9	14q12	0.256206	2.67474e-09	4.45192e-08
SF1	11q13.1	0.256139	2.70112e-09	4.49208e-08
KPNA2	17q24.2	0.25597	2.76878e-09	4.58925e-08
PSMD2	3q27.1	0.255878	2.80658e-09	4.64746e-08
DDN	12q13.12	0.255775	2.84904e-09	4.70005e-08
MAPKAPK5	12q24.12-q24.13	0.255773	2.8498e-09	4.70005e-08
NFXL1	4p12	0.255706	2.87795e-09	4.73469e-08
LINC00303	1q32.1	0.255699	2.88122e-09	4.73616e-08
CIAO2B	16q22.1	0.255636	2.90771e-09	4.77181e-08
PSMD1	2q37.1	0.255408	3.00631e-09	4.9255e-08
HNF1A	12q24.31	0.255227	3.08708e-09	5.04951e-08
VDR	12q13.11	0.255207	3.09613e-09	5.06015e-08
HSPH1	13q12.3	0.255099	3.14548e-09	5.13237e-08
PARD3	10p11.22-p11.21	0.254961	3.20956e-09	5.2182e-08
GINS4	8p11.21	0.254957	3.2112e-09	5.2182e-08
ITPR3	6p21.31	0.25482	3.27602e-09	5.3062e-08
RALY	20q11.22	0.254638	3.36455e-09	5.44073e-08
CDC6	17q21.2	0.25457	3.39774e-09	5.48548e-08
SUPT6H	17q11.2	0.254346	3.51081e-09	5.65884e-08
PRMT1	19q13.33	0.254187	3.59286e-09	5.78172e-08
EXOC2	6p25.3	0.254129	3.62331e-09	5.82599e-08
PRMT7	16q22.1	0.254116	3.63013e-09	5.83225e-08
KBTBD7	13q14.11	0.254069	3.65529e-09	5.8632e-08
NBAS	2p24.3	0.253887	3.7534e-09	6.01572e-08
RTF2	20q13.31	0.253811	3.79479e-09	6.06959e-08
SLC38A7	16q21	0.253809	3.79617e-09	6.06959e-08
ERCC6L	Xq13.1	0.253592	3.91748e-09	6.24848e-08
CLCN5	Xp11.23	0.25358	3.92417e-09	6.25415e-08
SMARCD2	17q23.3	0.253567	3.93173e-09	6.25617e-08
EXOSC7	3p21.31	0.253407	4.02424e-09	6.39825e-08
SNRPF	12q23.1	0.253338	4.06486e-09	6.45251e-08
ZNF157	Xp11.3	0.253212	4.13944e-09	6.56042e-08
SCAF1	19q13.3-q13.4	0.253193	4.15135e-09	6.56885e-08
SRC	20q11.23	0.252958	4.29492e-09	6.77984e-08
MACF1	1p34.3	0.252663	4.48204e-09	7.04726e-08
LYAR	4p16.3	0.252651	4.48981e-09	7.04901e-08
MTMR1	Xq28	0.252491	4.59497e-09	7.20204e-08
LARP4B	10p15.3	0.252253	4.75597e-09	7.44266e-08
SMG7	1q25.3	0.252189	4.80027e-09	7.50608e-08
DSN1	20q11.23	0.252154	4.82425e-09	7.53765e-08
AURKB	17p13.1	0.251786	5.08701e-09	7.9233e-08
LRP8	1p32.3	0.251751	5.11293e-09	7.95745e-08
ZSWIM3	20q13.12	0.251634	5.19958e-09	8.06706e-08
RBM39	20q11.22	0.251559	5.25608e-09	8.14201e-08
CDK5R1	17q11.2	0.251546	5.26581e-09	8.14439e-08
ZNF786	7q36.1	0.25152	5.28588e-09	8.16909e-08
GNL3	3p21.1	0.251501	5.29999e-09	8.18453e-08
ANAPC7	12q24.11	0.251315	5.4441e-09	8.36384e-08
UQCC1	20q11.22	0.251132	5.58899e-09	8.57094e-08
UBE2V1	20q13.13	0.251092	5.62137e-09	8.60732e-08
RCC1	1p35.3	0.251049	5.65602e-09	8.65371e-08
AFDN	6q27	0.251021	5.67884e-09	8.68194e-08
PFDN6	6p21.32	0.250998	5.69798e-09	8.70452e-08
YWHAB	20q13.12	0.250947	5.73948e-09	8.76119e-08
ZNF525	19q13.42	0.250804	5.8587e-09	8.93632e-08
WDR4	21q22.3	0.25079	5.87063e-09	8.94375e-08
PHKA2	Xp22.13	0.250787	5.87257e-09	8.94375e-08
MRTFB	16p13.12	0.250731	5.92019e-09	9.00938e-08
MED13L	12q24.21	0.250399	6.20919e-09	9.41318e-08
NUDC	1p36.11	0.250299	6.29819e-09	9.52631e-08
NFRKB	11q24.3	0.25014	6.44347e-09	9.73866e-08
PPAN	19p13.2	0.250045	6.53155e-09	9.86428e-08
PYCR2	1q42.12	0.249874	6.69341e-09	1.00857e-07
CLNS1A	11q14.1	0.249845	6.72059e-09	1.01184e-07
POLR3B	12q23.3	0.249841	6.72527e-09	1.01184e-07
DOCK9	13q32.3	0.249639	6.92196e-09	1.03908e-07
ZBTB24	6q21	0.249617	6.94347e-09	1.04152e-07
KRI1	19p13.2	0.249427	7.13454e-09	1.06937e-07
TRMT11	6q22.32	0.249396	7.1655e-09	1.07321e-07
TTLL5	14q24.3	0.249243	7.32435e-09	1.09434e-07
MTBP	8q24.12	0.249178	7.39238e-09	1.10221e-07
PRKAR2A	3p21.31	0.249157	7.41393e-09	1.10459e-07
NIPBL	5p13.2	0.249098	7.47642e-09	1.11307e-07
DHX30	3p21.31	0.249089	7.48638e-09	1.11372e-07
BOD1L1	4p15.33	0.248721	7.8883e-09	1.17176e-07
ACTMAP	19q13.2	0.248542	8.09219e-09	1.20025e-07
HSD17B10	Xp11.22	0.248486	8.15698e-09	1.20806e-07
RLIM	Xq13.2	0.248438	8.21244e-09	1.21446e-07
VAV2	9q34.2	0.248308	8.36547e-09	1.23526e-07
MYH14	19q13.33	0.247604	9.24391e-09	1.35691e-07
LUC7L2	7q34	0.247281	9.67556e-09	1.41609e-07
ANKRD13B	17q11.2	0.247214	9.76782e-09	1.42854e-07
DPH3P1	20q13.33	0.247035	1.00167e-08	1.46279e-07
INTS1	7p22.3	0.246774	1.03925e-08	1.51545e-07
BARD1	2q35	0.246758	1.0416e-08	1.51775e-07
HAUS7	Xq28	0.246642	1.05881e-08	1.54058e-07
PUM1	1p35.2	0.24644	1.08942e-08	1.58165e-07
TCF3	19p13.3	0.246417	1.09295e-08	1.58561e-07
ANKRD17	4q13.3	0.246367	1.10067e-08	1.59449e-07
DCTN1	2p13.1	0.246324	1.10728e-08	1.6029e-07
STAT5B	17q21.2	0.246213	1.12471e-08	1.62556e-07
HS6ST1	2q14.3	0.246209	1.12538e-08	1.62556e-07
BCL9	1q21.2	0.246193	1.12791e-08	1.62802e-07
GRHL2	8q22.3	0.246099	1.14295e-08	1.64734e-07
POLA2	11q13.1	0.245896	1.17593e-08	1.69241e-07
ZNF160	19q13.42	0.245834	1.18635e-08	1.70495e-07
EML4	2p21	0.245377	1.26486e-08	1.80994e-07
NUDT3	6p21.31	0.245332	1.27286e-08	1.8198e-07
EYA3	1p35.3	0.245266	1.28459e-08	1.8342e-07
SMARCC2	12q13.2	0.245241	1.28915e-08	1.83916e-07
ZSCAN29	15q15.3	0.245194	1.29774e-08	1.849e-07
MGAT5	2q21.2-q21.3	0.245059	1.32238e-08	1.87872e-07
FAM98B	15q14	0.245015	1.33061e-08	1.88907e-07
KAT6B	10q22.2	0.244861	1.3595e-08	1.92871e-07
PRDM15	21q22.3	0.244841	1.36331e-08	1.93136e-07
ZNF319	16q21	0.244772	1.37665e-08	1.94886e-07
GNG4	1q42.3	0.244673	1.39581e-08	1.97458e-07
MRPS5	2q11.1	0.244661	1.39814e-08	1.97647e-07
CUL4A	13q34	0.244628	1.4045e-08	1.98406e-07
ZNF324	19q13.43	0.244502	1.42948e-08	2.01363e-07
TRMT2B	Xq22.1	0.244378	1.45448e-08	2.04306e-07
FXR1	3q26.33	0.244349	1.46043e-08	2.04852e-07
FCSK	16q22.1	0.244302	1.46993e-08	2.06039e-07
NES	1q23.1	0.244271	1.47631e-08	2.06787e-07
LEO1	15q21.2	0.244236	1.48361e-08	2.07663e-07
FAM98A	2p22.3	0.244225	1.48583e-08	2.07829e-07
ZNF350	19q13.41	0.244154	1.50059e-08	2.09745e-07
THAP11	16q22.1	0.244137	1.50422e-08	2.10005e-07
COL6A4P1	3p25.1	0.244135	1.50456e-08	2.10005e-07
KIF20A	5q31.2	0.244104	1.51116e-08	2.10779e-07
GTF2A1	14q31.1	0.24401	1.53096e-08	2.1339e-07
CHTF18	16p13.3	0.24396	1.54167e-08	2.14732e-07
NOTCH1	9q34.3	0.243882	1.55854e-08	2.1693e-07
NOMO3	16p13.11	0.24385	1.56541e-08	2.17735e-07
AKAP8	19p13.12	0.243625	1.61524e-08	2.24351e-07
TRIM24	7q33-q34	0.243495	1.64483e-08	2.28301e-07
MRGBP	20q13.33	0.243489	1.64617e-08	2.28329e-07
PFAS	17p13.1	0.243476	1.64921e-08	2.28591e-07
MAP3K21	1q42.2	0.243425	1.66074e-08	2.30028e-07
RAB11FIP3	16p13.3	0.243337	1.6812e-08	2.32377e-07
TUT1	11q12.3	0.243194	1.71497e-08	2.36551e-07
MLLT6	17q12	0.243031	1.75431e-08	2.41643e-07
TYW1	7q11.21	0.242772	1.81846e-08	2.49787e-07
UBR3	2q31.1	0.242708	1.83456e-08	2.51327e-07
TCFL5	20q13.33	0.242707	1.83473e-08	2.51327e-07
GCC1	7q32.1	0.242688	1.83969e-08	2.51661e-07
BLOC1S3	19q13.32	0.242625	1.85581e-08	2.53546e-07
MCM3AP-AS1	21q22.3	0.242469	1.89631e-08	2.58517e-07
RECQL4	8q24.3	0.242377	1.92044e-08	2.61448e-07
TFDP1	13q34	0.242181	1.97341e-08	2.68293e-07
PTBP1	19p13.3	0.242105	1.99408e-08	2.70917e-07
GSK3B	3q13.33	0.242033	2.01414e-08	2.73455e-07
NIP7	16q22.1	0.241961	2.03405e-08	2.75782e-07
LRRC37A4P	17q21.31	0.241946	2.03831e-08	2.76172e-07
TSR1	17p13.3	0.241595	2.1396e-08	2.88716e-07
MOCS3	20q13.13	0.241506	2.16604e-08	2.91888e-07
CALM3	19q13.32	0.241478	2.17442e-08	2.92818e-07
TAF4B	18q11.2	0.241122	2.28355e-08	3.07097e-07
ZNF761	19q13.42	0.241107	2.28832e-08	3.07486e-07
GOLGA6L6	15q11.2	0.241103	2.28954e-08	3.07486e-07
COPA	1q23.2	0.241071	2.29968e-08	3.08434e-07
POU5F1B	8q24.21	0.241005	2.32041e-08	3.10795e-07
PPIG	2q31.1	0.240877	2.36156e-08	3.15881e-07
FOXO3	6q21	0.240846	2.37179e-08	3.16822e-07
LRP6	12p13.2	0.240771	2.39634e-08	3.19887e-07
PIEZO1	16q24.3	0.240701	2.41959e-08	3.22774e-07
PPP2R1A	19q13.41	0.240666	2.43125e-08	3.24112e-07
CLUHP3	16p11.2	0.240608	2.45053e-08	3.26463e-07
MED20	6p21.1	0.240598	2.45384e-08	3.26686e-07
CELF3	1q21.3	0.240537	2.47451e-08	3.29218e-07
RRP1	21q22.3	0.240463	2.49992e-08	3.32154e-07
IPO4	14q12	0.240365	2.53374e-08	3.36198e-07
FBXO45	3q29	0.240265	2.56853e-08	3.40587e-07
MTR	1q43	0.240188	2.59592e-08	3.43761e-07
KDM4A	1p34.2-p34.1	0.240124	2.61872e-08	3.46319e-07
GNL1	6p21.33	0.240085	2.63285e-08	3.47725e-07
TRIM44	11p13	0.240018	2.65682e-08	3.50658e-07
ZBED3	5q13.3	0.239872	2.71062e-08	3.57521e-07
BOP1	8q24.3	0.239749	2.7564e-08	3.63319e-07
SMG9	19q13.31	0.239677	2.78394e-08	3.66425e-07
KNTC1	12q24.31	0.239673	2.78549e-08	3.66425e-07
ZNF665	19q13.42	0.239635	2.79978e-08	3.68061e-07
HSDL1	16q24.1	0.239524	2.84271e-08	3.73458e-07
RRP9	3p21.2	0.239489	2.85639e-08	3.75008e-07
NFIX	19p13.13	0.239442	2.87444e-08	3.76978e-07
STX4	16p11.2	0.23938	2.89889e-08	3.79499e-07
DIAPH3	13q21.2	0.239377	2.90014e-08	3.79499e-07
SET	9q34.11	0.239323	2.92155e-08	3.82049e-07
BLTP2	17q11.2	0.239144	2.99385e-08	3.91247e-07
ATP2C2	16q24.1	0.239032	3.03978e-08	3.96467e-07
CTCFL	20q13.31	0.239015	3.04687e-08	3.97131e-07
MYO10	5p15.1	0.238919	3.0872e-08	4.01074e-07
FANCB	Xp22.2	0.23883	3.12465e-08	4.05249e-07
RBM12	20q11.22	0.238828	3.12545e-08	4.05249e-07
MRPS9	2q12.1	0.238738	3.16399e-08	4.09446e-07
AKAP8L	19p13.12	0.238556	3.24332e-08	4.18894e-07
KIF15	3p21.31	0.238299	3.35854e-08	4.32931e-07
SLC6A6	3p25.1	0.238272	3.37131e-08	4.34296e-07
CHMP4B	20q11.22	0.238215	3.39726e-08	4.37356e-07
FITM2	20q13.12	0.238136	3.43411e-08	4.41529e-07
KAT8	16p11.2	0.238101	3.45032e-08	4.43327e-07
TRMT61A	14q32.33	0.238072	3.46382e-08	4.44774e-07
E2F7	12q21.2	0.238014	3.49125e-08	4.48006e-07
KDM3B	5q31.2	0.237978	3.50856e-08	4.49647e-07
CBX5	12q13.13	0.23795	3.52181e-08	4.51055e-07
ARHGAP11A	15q13.3	0.237936	3.5285e-08	4.5162e-07
PPP1R9B	17q21.33	0.237889	3.55093e-08	4.53908e-07
ANKS4B	16p12.2	0.237778	3.60463e-08	4.60475e-07
NUTF2	16q22.1	0.237745	3.62088e-08	4.62255e-07
PIGU	20q11.22	0.237705	3.64051e-08	4.64462e-07
SPINDOC	11q13.1	0.2377	3.64296e-08	4.64477e-07
NR6A1	9q33.3	0.237675	3.65518e-08	4.65736e-07
PAICS	4q12	0.237663	3.66124e-08	4.6621e-07
RNF6	13q12.13	0.237657	3.6644e-08	4.66314e-07
XPOT	12q14.2	0.23756	3.71271e-08	4.71801e-07
ACTG1P25	1q32.1	0.237556	3.71463e-08	4.71801e-07
MGRN1	16p13.3	0.237535	3.72534e-08	4.7286e-07
TEDC2	16p13.3	0.237469	3.75859e-08	4.76775e-07
PSMA7	20q13.33	0.237407	3.79071e-08	4.79931e-07
EEFSEC	3q21.3	0.237079	3.96235e-08	5.01025e-07
TTLL2	6q27	0.236997	4.00622e-08	5.05287e-07
MUC21	6p21.33	0.236964	4.02459e-08	5.07282e-07
LBR	1q42.12	0.236937	4.03907e-08	5.08463e-07
CD2BP2	16p11.2	0.236869	4.0763e-08	5.12443e-07
ZNF830	17q12	0.236865	4.07842e-08	5.12443e-07
KANSL3	2q11.2	0.236673	4.18574e-08	5.24933e-07
CEP72	5p15.33	0.23663	4.20979e-08	5.27617e-07
PHKA1	Xq13.1	0.236447	4.315e-08	5.40122e-07
SCAF8	6q25.2	0.236434	4.32256e-08	5.40389e-07
EPB41	1p35.3	0.236267	4.42111e-08	5.51667e-07
MCM8	20p12.3	0.236149	4.49163e-08	5.60116e-07
HCG18	6p22.1	0.236085	4.53055e-08	5.64615e-07
ZNF687	1q21.3	0.236005	4.57949e-08	5.69643e-07
SELENOI	2p23.3	0.235913	4.63628e-08	5.75628e-07
USP13	3q26.33	0.235885	4.65414e-08	5.77125e-07
OTUD5	Xp11.23	0.23586	4.66937e-08	5.78653e-07
HARS2	5q31.3	0.235854	4.67325e-08	5.78772e-07
PARD3B	2q33.3	0.235842	4.68058e-08	5.7932e-07
KIF2A	5q12.1	0.235718	4.75963e-08	5.88372e-07
CSNK2A3	11p15.4	0.235593	4.84024e-08	5.97593e-07
HNRNPA1	12q13.13	0.23552	4.88775e-08	6.03086e-07
R3HDM2	12q13.3	0.235502	4.89966e-08	6.0418e-07
GCLC	6p12.1	0.235402	4.96529e-08	6.11894e-07
EPS15L1	19p13.11	0.235294	5.0381e-08	6.20098e-07
ERCC2	19q13.32	0.235209	5.09563e-08	6.26403e-07
TRAIP	3p21.31	0.235181	5.11485e-08	6.28172e-07
ASCC3	6q16.3	0.235179	5.11634e-08	6.28172e-07
ACSBG2	19p13.3	0.235157	5.13136e-08	6.29628e-07
ACSF3	16q24.3	0.234916	5.29995e-08	6.47519e-07
POM121	7q11.23	0.234829	5.36163e-08	6.5425e-07
ANP32B	9q22.33	0.234695	5.45851e-08	6.65256e-07
HJURP	2q37.1	0.234681	5.46908e-08	6.66135e-07
TMPPE	3p22.3	0.23464	5.49881e-08	6.69128e-07
TAOK1	17q11.2	0.234595	5.53166e-08	6.72523e-07
KCNJ14	19q13.33	0.234099	5.91082e-08	7.15558e-07
ATAD3A	1p36.33	0.23408	5.92517e-08	7.16859e-07
EPRS1	1q41	0.234039	5.95826e-08	7.20424e-07
NUP155	5p13.2	0.233937	6.03991e-08	7.29853e-07
HNRNPA1P33	10q11.22	0.233703	6.23031e-08	7.5149e-07
CIAPIN1	16q21	0.233568	6.34392e-08	7.64268e-07
ATF6B	6p21.3	0.233547	6.36133e-08	7.65901e-07
UBQLN4	1q22	0.233532	6.37362e-08	7.66916e-07
ZNF696	8q24.3	0.233397	6.48976e-08	7.79477e-07
PC	11q13.2	0.233378	6.50535e-08	7.80877e-07
YWHAG	7q11.23	0.233342	6.53668e-08	7.84165e-07
POFUT1	20q11.21	0.233309	6.56549e-08	7.86672e-07
POLR1C	6p21.1	0.233284	6.58764e-08	7.88376e-07
MYH7	14q11.2	0.233179	6.68015e-08	7.98007e-07
ZBBX	3q26.1	0.233122	6.73103e-08	8.03602e-07
VWA8	13q14.11	0.233065	6.78227e-08	8.08749e-07
STAG1	3q22.3	0.23282	7.00619e-08	8.3445e-07
HIF1AN	10q24.31	0.232799	7.02515e-08	8.36207e-07
B4GALT5	20q13.13	0.232755	7.06646e-08	8.40622e-07
POTEF	2q21.1	0.232698	7.11952e-08	8.45776e-07
CDK8	13q12.13	0.232456	7.35142e-08	8.70874e-07
EMC8	16q24.1	0.23245	7.3571e-08	8.71029e-07
LDHB	12p12.1	0.232429	7.37824e-08	8.73011e-07
ANP32A	15q23	0.232287	7.51782e-08	8.8847e-07
IRGQ	19q13.31	0.232221	7.58367e-08	8.9572e-07
NAV2	11p15.1	0.23211	7.69633e-08	9.07948e-07
GGNBP2	17q12	0.232044	7.76283e-08	9.14166e-07
ELMO2	20q13.12	0.231947	7.86298e-08	9.25412e-07
SHROOM4	Xp11.22	0.231892	7.92102e-08	9.31141e-07
DDX18	2q14.1	0.231798	8.01907e-08	9.40999e-07
BRAP	12q24.12	0.231768	8.05072e-08	9.44156e-07
RALGAPA2	20p11.23	0.231691	8.13332e-08	9.52273e-07
COG7	16p12.2	0.23169	8.13429e-08	9.52273e-07
AMMECR1L	2q14.3	0.23166	8.16639e-08	9.55467e-07
PPIF	10q22.3	0.231507	8.33277e-08	9.72646e-07
TRIP13	5p15.33	0.231396	8.4556e-08	9.86404e-07
CMSS1	3q12.1	0.231287	8.57772e-08	9.98308e-07
AUNIP	1p36.11	0.231143	8.74173e-08	1.01621e-06
SFSWAP	12q24.33	0.231131	8.75603e-08	1.01728e-06
ZNHIT6	1p22.3	0.231004	8.9037e-08	1.03142e-06
RACGAP1	12q13.12	0.230937	8.98212e-08	1.03869e-06
ZPR1	11q23.3	0.230798	9.14787e-08	1.05663e-06
HIP1	7q11.23	0.230603	9.38421e-08	1.08267e-06
DDX21	10q22.1	0.230555	9.44427e-08	1.08833e-06
MCM3AP	21q22.3	0.230466	9.5554e-08	1.1005e-06
GATAD2A	19p13.11	0.230391	9.64869e-08	1.10932e-06
PTCD3	2p11.2	0.230291	9.77692e-08	1.12276e-06
TMEM151B	6p21.1	0.230241	9.84073e-08	1.12879e-06
CHEK1	11q24.2	0.230232	9.85182e-08	1.12941e-06
MTOR	1p36.22	0.230153	9.95453e-08	1.14053e-06
MAP7	6q23.3	0.229993	1.01656e-07	1.16137e-06
BLMH	17q11.2	0.229977	1.01866e-07	1.1631e-06
NBPF9	1q21.2	0.229809	1.04136e-07	1.18834e-06
AACSP1	5q35.3	0.229736	1.05129e-07	1.19897e-06
BAGE2	21p11.2	0.2297	1.0562e-07	1.20319e-06
KDM5A	12p13.33	0.229564	1.07516e-07	1.2227e-06
CCDC9	19q13.32	0.229413	1.09664e-07	1.24641e-06
C6ORF118	6q27	0.229386	1.10052e-07	1.25011e-06
CPPED1	16p13.12	0.229346	1.1062e-07	1.25583e-06
CACNA1D	3p21.1	0.229337	1.10756e-07	1.25666e-06
TRH	3q22.1	0.229295	1.11362e-07	1.26282e-06
PROX1	1q32.3	0.22928	1.11577e-07	1.26454e-06
NLRP11	19q13.43	0.229243	1.12118e-07	1.26989e-06
POMK	8p11.21	0.229239	1.12177e-07	1.26989e-06
RPRD2	1q21.2	0.229231	1.12299e-07	1.27055e-06
SLC29A1	6p21.1	0.229203	1.12706e-07	1.27443e-06
CWC27	5q12.3	0.229173	1.13142e-07	1.27863e-06
ASPM	1q31.3	0.229037	1.1517e-07	1.30007e-06
GPR179	17q12	0.22883	1.18323e-07	1.33491e-06
HAUS5	19q13.12	0.228586	1.22125e-07	1.37624e-06
CCDC86	11q12.2	0.228524	1.23115e-07	1.38662e-06
POLD2	7p13	0.228501	1.23488e-07	1.39003e-06
IK	5q31.3	0.22844	1.24468e-07	1.39947e-06
ZKSCAN8	6p21	0.228429	1.24647e-07	1.40069e-06
PES1	22q12.2	0.228267	1.27302e-07	1.4273e-06
CCT2	12q15	0.228173	1.28858e-07	1.44393e-06
KLRG2	7q34	0.228086	1.3032e-07	1.45817e-06
GTPBP3	19p13.11	0.228085	1.30348e-07	1.45817e-06
POLR2C	16q21	0.22784	1.34543e-07	1.50256e-06
ILRUN	6p21.31	0.227816	1.3496e-07	1.50553e-06
UBE2MP1	16p11.2	0.227801	1.35227e-07	1.50766e-06
CMIP	16q23.2-q23.3	0.227672	1.37505e-07	1.5322e-06
SCML2	Xp22.13	0.227629	1.38271e-07	1.53901e-06
PTCD1	7q22.1	0.227622	1.38396e-07	1.53954e-06
NAA25	12q24.13	0.227484	1.40897e-07	1.56649e-06
SERINC5	5q14.1	0.227382	1.42765e-07	1.5846e-06
OPA3	19q13.32	0.227342	1.43501e-07	1.58966e-06
C2CD3	11q13.4	0.227333	1.43673e-07	1.59024e-06
ANAPC1P2	2p11.2	0.227307	1.44146e-07	1.59459e-06
PIN4P1	15q15.3	0.227101	1.48046e-07	1.63228e-06
ERC1	12p13.33	0.227083	1.4839e-07	1.63517e-06
TNRC18	7p22.1	0.227002	1.49946e-07	1.6514e-06
CCDC168	13q33.1	0.226986	1.5025e-07	1.65291e-06
CBX2	17q25.3	0.226798	1.53938e-07	1.69068e-06
CEP131	17q25.3	0.226743	1.55042e-07	1.70187e-06
PSMD4	1q21.3	0.226738	1.55136e-07	1.70196e-06
CDK13	7p14.1	0.226639	1.57129e-07	1.72193e-06
NEK4	3p21.1	0.226556	1.5881e-07	1.73938e-06
HYOU1	11q23.3	0.226507	1.59817e-07	1.7485e-06
PCLO	7q21.11	0.226347	1.63159e-07	1.78212e-06
FOXN4	12q24.11	0.226317	1.63776e-07	1.78787e-06
STX16	20q13.32	0.226284	1.64469e-07	1.79446e-06
TMEM201	1p36.22	0.22628	1.64563e-07	1.79449e-06
MYH7B	20q11.22	0.226238	1.65446e-07	1.80215e-06
NUAK2	1q32.1	0.226142	1.67515e-07	1.82269e-06
NCBP1	9q22.33	0.226126	1.67864e-07	1.82549e-06
RNASEH2A	19p13.13	0.225961	1.71449e-07	1.86142e-06
SNRPA1	15q26.3	0.225803	1.74971e-07	1.89552e-06
ZSCAN10	16p13.3	0.225678	1.77788e-07	1.92499e-06
WDR62	19q13.12	0.225667	1.78048e-07	1.92676e-06
BTN2A1	6p22.2	0.225635	1.78774e-07	1.93355e-06
ACVR2B	3p22.2	0.22563	1.789e-07	1.93387e-06
LMTK2	7q21.3	0.225621	1.79101e-07	1.93499e-06
SKP2	5p13.2	0.22557	1.80271e-07	1.94657e-06
MPP1	Xq28	0.225552	1.80698e-07	1.94906e-06
BRD4	19p13.12	0.225535	1.81087e-07	1.95221e-06
TBC1D16	17q25.3	0.225488	1.82174e-07	1.96179e-06
GPAT4	8p11.21	0.225386	1.84573e-07	1.98548e-06
SEM1	7q21.3	0.225363	1.85111e-07	1.9902e-06
DNAJC9	10q22.2	0.225019	1.93449e-07	2.07647e-06
PLK4	4q28.1	0.225011	1.93651e-07	2.07751e-06
PROSER3	19q13.12	0.22485	1.9767e-07	2.11721e-06
DPH2	1p34.1	0.224829	1.98212e-07	2.12188e-06
GOLGA8CP	15q11.2	0.22476	1.99971e-07	2.13955e-06
FOXE3	1p33	0.224752	2.00171e-07	2.14054e-06
AMELX	Xp22.2	0.224711	2.02982e-05	0.000128577
EIF4A3	17q25.3	0.2245	2.06699e-07	2.20088e-06
HEATR3	16q12.1	0.224486	2.07088e-07	2.20384e-06
NAP1L4	11p15.4	0.224343	2.10882e-07	2.23976e-06
ZNF790	19q13.12	0.22415	2.16126e-07	2.29023e-06
MYB	6q23.3	0.224091	2.17776e-07	2.30525e-06
CLCN2	3q27.1	0.224083	2.17993e-07	2.30632e-06
FOXK2	17q25.3	0.22407	2.18355e-07	2.30892e-06
DNAAF10	2p14	0.224021	2.19722e-07	2.32074e-06
DDX42	17q23.3	0.223746	2.27527e-07	2.39572e-06
SLC39A7	6p21.32	0.223732	2.27955e-07	2.39895e-06
ZNF749	19q13.43	0.223645	2.30482e-07	2.4217e-06
ALG1	16p13.3	0.223506	2.34583e-07	2.4609e-06
AP1G1	16q22.2	0.223429	2.369e-07	2.48389e-06
BAZ2A	12q13.3	0.223263	2.41919e-07	2.53385e-06
ARHGAP39	8q24.3	0.223237	2.42724e-07	2.54094e-06
MLYCD	16q23.3	0.223071	2.47881e-07	2.59219e-06
CAMSAP1	9q34.3	0.223058	2.48313e-07	2.59535e-06
ADAT1	16q23.1	0.223017	2.49601e-07	2.60744e-06
GOSR1	17q11.2	0.222991	2.50425e-07	2.61468e-06
MMS22L	6q16.1	0.222835	2.55406e-07	2.66109e-06
DBF4B	17q21.31	0.222446	2.68287e-07	2.78654e-06
ZNF17	19q13.43	0.222386	2.70329e-07	2.80629e-06
TACC2	10q26.13	0.22223	2.75735e-07	2.85923e-06
HROB	17q21.31	0.222103	2.80176e-07	2.89917e-06
ATAD5	17q11.2	0.222102	2.80223e-07	2.89917e-06
SHPRH	6q24.3	0.2221	2.80297e-07	2.89917e-06
HECTD4	12q24.13	0.22198	2.84551e-07	2.94164e-06
ASIC1	12q13.12	0.221967	2.85009e-07	2.94485e-06
MYC	8q24.21	0.221949	2.8566e-07	2.95004e-06
WDR77	1p13.2	0.2219	2.87444e-07	2.96692e-06
ABCC10	6p21.1	0.221854	2.89101e-07	2.98248e-06
DUSP9	Xq28	0.221835	2.8981e-07	2.98824e-06
PSME3	17q21.31	0.221807	2.90814e-07	2.99394e-06
CHAMP1	13q34	0.221734	2.93509e-07	3.01881e-06
ARHGEF9	Xq11.1	0.221724	2.93897e-07	3.02099e-06
BCLAF1	6q23.3	0.221631	2.97332e-07	3.05314e-06
MPHOSPH10	2p13.3	0.221443	3.04448e-07	3.12137e-06
BRAF	7q34	0.221415	3.0555e-07	3.13106e-06
FAM199X	Xq22.2	0.221343	3.08329e-07	3.15629e-06
NMT1	17q21.31	0.221296	3.10148e-07	3.17327e-06
SFMBT1	3p21.1	0.221278	3.10852e-07	3.17884e-06
FIRRM	1q24.2	0.221257	3.1165e-07	3.18536e-06
CHD2	15q26.1	0.221247	3.12049e-07	3.1878e-06
SNTB2	16q22.1	0.221114	3.173e-07	3.23647e-06
IMPDH1	7q32.1	0.221085	3.18469e-07	3.24506e-06
STAG2	Xq25	0.221057	3.19591e-07	3.25482e-06
ZFAT	8q24.22	0.220958	3.23606e-07	3.28897e-06
ERAL1	17q11.2	0.220787	3.30585e-07	3.35819e-06
SF3B1	2q33.1	0.220615	3.37813e-07	3.42811e-06
ZNF330	4q31.21	0.220508	3.42371e-07	3.47259e-06
AVL9	7p14.3	0.220428	3.45827e-07	3.50408e-06
MRPL9	1q21.3	0.220401	3.46993e-07	3.5141e-06
LRP4	11p11.2	0.220249	3.53652e-07	3.57244e-06
BCL11A	2p16.1	0.220232	3.54387e-07	3.57805e-06
NACC1	19p13.13	0.220194	3.56096e-07	3.59348e-06
MAP4	3p21.31	0.22014	3.5849e-07	3.61398e-06
SEC24C	10q22.2	0.219997	3.64979e-07	3.67566e-06
ZNF74	22q11.21	0.219947	3.67259e-07	3.69489e-06
HKDC1	10q22.1	0.21983	3.72668e-07	3.74551e-06
AMPD2	1p13.3	0.219791	3.74449e-07	3.75962e-06
ANGEL1	14q24.3	0.21972	3.77792e-07	3.79126e-06
EIF4G3	1p36.12	0.219667	3.80304e-07	3.81263e-06
EXOSC2	9q34.12	0.219641	3.8156e-07	3.82329e-06
ZBTB40	1p36.12	0.219541	3.86323e-07	3.86712e-06
ZNF324B	19q13.43	0.219516	3.87518e-07	3.87713e-06
POLR1E	9p13.2	0.219504	3.88127e-07	3.88127e-06
UBP1	3p22.3	0.219474	3.89586e-07	3.88999e-06
RSRC1	3q25.32	0.219412	3.92605e-07	3.91621e-06
RNASEH1	2p25.3	0.21918	4.04081e-07	4.02261e-06
TIMM8A	Xq22.1	0.218979	4.14352e-07	4.11662e-06
LINC02693	17p11.2	0.218739	4.26848e-07	4.2302e-06
PSMC4	19q13.11-q13.13	0.218716	4.28063e-07	4.24013e-06
CNNM3	2q11.2	0.218651	4.31548e-07	4.27039e-06
CLUH	17p13.3	0.218608	4.33888e-07	4.28715e-06
KANK1	9p24.3	0.218575	4.35648e-07	4.3024e-06
MFSD2B	2p23.3	0.218496	4.39915e-07	4.34239e-06
MAP7D2	Xp22.12	0.21843	4.4354e-07	4.376e-06
ZSCAN32	16p13.3	0.218402	4.45105e-07	4.38926e-06
MAP3K7	6q15	0.218395	4.45469e-07	4.39067e-06
KDM1A	1p36.12	0.218349	4.48005e-07	4.41348e-06
SATB2	2q33.1	0.218274	4.52234e-07	4.45293e-06
TRIM56	7q22.1	0.21822	4.55272e-07	4.4762e-06
ZNF704	8q21.13	0.218167	4.58264e-07	4.50339e-06
TCF19	6p21.33	0.218095	4.62376e-07	4.53521e-06
TACC3	4p16.3	0.218094	4.62414e-07	4.53521e-06
EMC1	1p36.13	0.21799	4.68374e-07	4.58237e-06
TMEM164	Xq23	0.217938	4.71397e-07	4.60705e-06
LIPE	19q13.2	0.217882	4.74713e-07	4.63072e-06
PPP5C	19q13.32	0.217871	4.7536e-07	4.63476e-06
EEF2K	16p12.2	0.21779	4.80117e-07	4.67885e-06
EXOC4	7q33	0.217645	4.88795e-07	4.75178e-06
BUB1	2q13	0.217474	4.99246e-07	4.83787e-06
ZNF490	19p13.2-p13.13	0.217453	5.00563e-07	4.84401e-06
DCLRE1B	1p13.2	0.21745	5.00718e-07	4.84401e-06
DTL	1q32.3	0.217445	5.01059e-07	4.84495e-06
PIN4	Xq13.1	0.21744	5.01337e-07	4.84529e-06
KDM2A	11q13.2	0.217312	5.09345e-07	4.91313e-06
CPSF1	8q24.3	0.217227	5.14675e-07	4.95973e-06
XPO4	13q12.11	0.217151	5.19518e-07	5.00398e-06
XAB2	19p13.2	0.217099	5.22893e-07	5.03161e-06
U2SURP	3q23	0.21709	5.23479e-07	5.03399e-06
AK4	1p31.3	0.217087	5.23646e-07	5.03399e-06
ZNF212	7q36.1	0.217071	5.24702e-07	5.0417e-06
COQ7	16p12.3	0.217049	5.26106e-07	5.05031e-06
COPG1	3q21.3	0.217016	5.28239e-07	5.06835e-06
NCBP2	3q29	0.216906	5.35455e-07	5.13015e-06
DGKZ	11p11.2	0.216834	5.40214e-07	5.17326e-06
SNRPE	1q32.1	0.216826	5.40727e-07	5.17328e-06
ZC3H15	2q32.1	0.21673	5.47189e-07	5.22746e-06
ARFGAP2	11p11.2	0.216713	5.48318e-07	5.23574e-06
PSME4	2p16.2	0.216619	5.54727e-07	5.29439e-06
KLHL23	2q31.1	0.216523	5.61294e-07	5.3545e-06
CCDC113	16q21	0.216321	5.75359e-07	5.47674e-06
TNS3	7p12.3	0.216317	5.75662e-07	5.47674e-06
CEBPA-DT	19q13.11	0.216316	5.7576e-07	5.47674e-06
PHB1	17q21.33	0.216198	5.84112e-07	5.55353e-06
BRPF3	6p21.31	0.21617	5.86178e-07	5.57051e-06
IRAK1	Xq28	0.216045	5.95216e-07	5.64292e-06
NSRP1	17q11.2	0.215795	6.13719e-07	5.80451e-06
TENT4A	5p15.31	0.215634	6.25923e-07	5.91712e-06
XPO7	8p21.3	0.215603	6.2833e-07	5.93704e-06
MAP3K13	3q27.2	0.215585	6.29697e-07	5.94714e-06
GDAP1L1	20q13.12	0.215554	6.32066e-07	5.96668e-06
TAF1C	16q24.1	0.21555	6.32423e-07	5.96722e-06
MAGOH	1p32.3	0.215529	6.34003e-07	5.97929e-06
ZNF845	19q13.42	0.21549	6.3702e-07	6.00489e-06
WDHD1	14q22.2-q22.3	0.215477	6.38083e-07	6.01207e-06
GOLGA6L1	15q11.2	0.215328	6.4981e-07	6.11676e-06
ETV3	1q23.1	0.215269	6.54532e-07	6.15248e-06
AVPR1B	1q32.1	0.215185	6.61211e-07	6.20646e-06
C6ORF47	6p21.33	0.215142	6.6473e-07	6.23655e-06
TEX261	2p13.3	0.215135	6.65292e-07	6.23888e-06
SATL1	Xq21.1	0.215061	6.71293e-07	6.28922e-06
KIF14	1q32.1	0.214925	6.82574e-07	6.38289e-06
EPHB2	1p36.12	0.214906	6.84117e-07	6.39431e-06
KHK	2p23.3	0.214825	6.90891e-07	6.45156e-06
SCAP	3p21.31	0.214783	6.94496e-07	6.48218e-06
SMYD3	1q44	0.214777	6.94991e-07	6.48375e-06
SERTM1	13q13.3	0.214611	7.09179e-07	6.59756e-06
RANBP2	2q13	0.214571	7.126e-07	6.62628e-06
FOXRED2	22q12.3	0.214561	7.13491e-07	6.63146e-06
IZUMO2	19q13.33	0.214443	4.8637e-05	0.000279593
PTPRK	6q22.33	0.214339	7.33072e-07	6.78356e-06
MRE11	11q21	0.214337	7.33266e-07	6.78356e-06
IMMT	2p11.2	0.214171	7.48131e-07	6.91465e-06
RNF168	3q29	0.213967	7.66896e-07	7.07493e-06
MC3R	20q13.2	0.213884	5.09476e-05	0.000291276
IGF1R	15q26.3	0.213873	7.75694e-07	7.15279e-06
RNF43	17q22	0.213688	7.93303e-07	7.30838e-06
GRIPAP1	Xp11.23	0.213556	8.06183e-07	7.40988e-06
A1CF	10q11.23	0.213227	8.3886e-07	7.7018e-06
SKIC2	6p21.33	0.213221	8.39499e-07	7.70186e-06
MYO9A	15q23	0.213216	8.39982e-07	7.70274e-06
TULP4	6q25.3	0.213206	8.40983e-07	7.70836e-06
SKA3	13q12.11	0.213101	8.51729e-07	7.79967e-06
XPC	3p25.1	0.213095	8.52356e-07	7.80183e-06
ZNF30	19q13.13	0.213085	8.53466e-07	7.8048e-06
SP2	17q21.32	0.213018	8.60367e-07	7.85707e-06
SHKBP1	19q13.2	0.212897	8.73047e-07	7.9619e-06
TSEN2	3p25.2	0.212837	8.79392e-07	8.01609e-06
PSKH1	16q22.1	0.212804	8.82897e-07	8.04067e-06
SLC1A4	2p14	0.212666	8.97736e-07	8.16612e-06
TLN1	9p13.3	0.212662	8.98097e-07	8.16612e-06
ERICH1	8p23.3	0.212608	9.04062e-07	8.20712e-06
CTPS1	1p34.2	0.212582	9.06849e-07	8.22866e-06
PABIR2	Xq26.3	0.212547	9.1066e-07	8.25947e-06
CDC123	10p14-p13	0.212467	9.19469e-07	8.32797e-06
FAM238B	10p12.1	0.212428	9.23798e-07	8.36338e-06
ABAT	16p13.2	0.212388	9.28285e-07	8.40018e-06
LRPPRC	2p21	0.212268	9.41782e-07	8.51456e-06
PLEKHA7	11p15	0.212236	9.45516e-07	8.54056e-06
KBTBD6	13q14.11	0.2121	9.61093e-07	8.67732e-06
CDK5RAP2	9q33.2	0.211971	9.76144e-07	8.80123e-06
KASH5	19q13.33	0.211959	9.77459e-07	8.80909e-06
RNFT2	12q24.22	0.211924	9.81562e-07	8.84206e-06
DCTN5	16p12.2	0.211874	9.87493e-07	8.88744e-06
SPIN3	Xp11.21	0.211865	9.88553e-07	8.89295e-06
NEMP1	12q13.3	0.211805	9.95801e-07	8.94602e-06
GDF11	12q13.2	0.211736	1.00408e-06	9.01633e-06
ZNF565	19q13.12	0.211638	1.0159e-06	9.11016e-06
HNRNPH1	5q35.3	0.211561	1.02533e-06	9.18226e-06
ESF1	20p12.1	0.211548	1.02695e-06	9.19265e-06
SHROOM2	Xp22.2	0.211519	1.03053e-06	9.21924e-06
CIZ1	9q34.11	0.211517	1.03085e-06	9.21924e-06
ACRV1	11q24.2	0.211426	1.04204e-06	9.31098e-06
PDS5B	13q13.1	0.211392	1.04631e-06	9.34488e-06
PIP5K1P1	6p24.3	0.211362	1.05011e-06	9.36625e-06
MAP3K20	2q31.1	0.211251	1.06421e-06	9.48777e-06
SNRPD2	19q13.2-q13.3	0.211164	1.07537e-06	9.58296e-06
MSL2	3q22.3	0.211116	1.08149e-06	9.62885e-06
ZNF616	19q13.41	0.211046	1.09058e-06	9.70542e-06
FAT1	4q35.2	0.210965	1.10124e-06	9.79157e-06
ILF2	1q21.3	0.210957	1.10234e-06	9.79697e-06
ZNF619	3p22.1	0.210941	1.10438e-06	9.81068e-06
HELLS	10q23.33	0.210796	1.12376e-06	9.96504e-06
ZNF337	20p11.21	0.210778	1.12624e-06	9.98257e-06
NABP2	12q13.3	0.210702	1.13651e-06	1.00602e-05
ZRSR2	Xp22.2	0.210695	1.13742e-06	1.00637e-05
USP5	12p13	0.210687	1.13845e-06	1.00683e-05
CASP8AP2	6q15	0.210641	1.14471e-06	1.01102e-05
SMARCA2	9p24.3	0.210609	1.1492e-06	1.01409e-05
DHFR2	3q11.2	0.210572	1.15427e-06	1.01811e-05
GZF1	20p11.21	0.210461	1.16964e-06	1.03075e-05
PTX4	16p13.3	0.210334	1.1875e-06	1.04557e-05
SLC38A8	16q23.3	0.210203	1.20626e-06	1.06115e-05
CT55	Xq26.3	0.210193	1.2077e-06	1.06194e-05
GSK3A	19q13.2	0.210064	1.22635e-06	1.07787e-05
LRRC20	10q22.1	0.210048	1.22866e-06	1.07894e-05
USP4	3p21.31	0.209936	1.24525e-06	1.09206e-05
DGKD	2q37.1	0.209898	1.25077e-06	1.09643e-05
ZNF765	19q13.42	0.209809	1.26411e-06	1.10763e-05
DDX55	12q24.31	0.209761	1.27131e-06	1.11345e-05
IMP4	2q21.1	0.209686	1.28283e-06	1.12205e-05
EPC2	2q23.1	0.209627	1.29173e-06	1.12863e-05
ZNF391	6p22.1	0.209603	1.29551e-06	1.13115e-05
HSP90AA1	14q32.31	0.209518	1.3087e-06	1.14127e-05
DPF2	11q13.1	0.209259	1.34948e-06	1.17518e-05
NUDT5	10p14	0.209233	1.3536e-06	1.17826e-05
KIF24	9p13.3	0.209216	1.35647e-06	1.18023e-05
CBLN1	16q12.1	0.20917	1.36385e-06	1.18614e-05
TBCD	17q25.3	0.208896	1.40894e-06	1.22482e-05
NR1I2	3q13.33	0.208618	1.45598e-06	1.26075e-05
SEC23B	20p11.23	0.208603	1.45855e-06	1.26243e-05
ZP2	16p12.3-p12.2	0.208554	7.88178e-05	0.000426222
FAM72A	1q32.1	0.208544	1.46871e-06	1.26901e-05
SLC1A5	19q13.32	0.208432	1.48835e-06	1.28487e-05
REV3L	6q21	0.208341	1.50444e-06	1.29735e-05
DDX24	14q32.12	0.208318	1.5086e-06	1.30009e-05
COPS7B	2q37.1	0.208301	1.51163e-06	1.30158e-05
IARS1	9q22.31	0.2082	1.52971e-06	1.31486e-05
ERBB3	12q13.2	0.208014	1.5637e-06	1.34176e-05
SMG1P1	16p12.2	0.207997	1.5668e-06	1.34326e-05
NLE1	17q12	0.207968	1.57224e-06	1.34735e-05
OPA1	3q29	0.207958	1.57403e-06	1.3483e-05
HSPBP1	19q13.42	0.20755	1.65156e-06	1.40924e-05
ATXN2	12q24.12	0.207505	1.66033e-06	1.41552e-05
MAZ	16p11.2	0.207421	1.67678e-06	1.42893e-05
DDX50	10q22.1	0.207142	1.73271e-06	1.47406e-05
UBIAD1	1p36.22	0.207083	1.74466e-06	1.48296e-05
EPPK1	8q24.3	0.207042	1.75318e-06	1.48825e-05
RFC1	4p14	0.206992	1.76352e-06	1.4958e-05
FOXK1	7p22.1	0.206981	1.76564e-06	1.49696e-05
BAHD1	15q15.1	0.206907	1.78114e-06	1.50817e-05
CHTOP	1q21.3	0.206882	1.78644e-06	1.51202e-05
RNF214	11q23.3	0.206622	1.8416e-06	1.55539e-05
SNX27	1q21.3	0.206546	1.85806e-06	1.56729e-05
UBR2	6p21.1	0.206403	1.88958e-06	1.58984e-05
SUPT20H	13q13.3	0.206326	1.90658e-06	1.60346e-05
ZNF8	19q13.43	0.206279	1.917e-06	1.61154e-05
TKT	3p21.1	0.20623	1.9282e-06	1.62027e-05
FAAP24	19q13.11	0.206187	1.9379e-06	1.62774e-05
HDAC2	6q21	0.206109	1.95563e-06	1.64194e-05
RNF123	3p21.31	0.20607	1.96449e-06	1.64868e-05
SLC3A2	11q12.3	0.206055	1.96798e-06	1.65091e-05
CSPP1	8q13.1-q13.2	0.206051	1.96893e-06	1.65101e-05
GAR1	4q25	0.206033	1.97305e-06	1.65377e-05
CAMKMT	2p21	0.205869	2.01117e-06	1.68147e-05
SPIRE2	16q24.3	0.205844	2.01703e-06	1.68553e-05
CYP2B6	19q13.2	0.205841	2.01773e-06	1.68553e-05
ZSWIM5	1p34.1	0.205766	2.03537e-06	1.69884e-05
GPC4	Xq26.2	0.20573	2.04404e-06	1.70465e-05
SPTBN1	2p16.2	0.20554	2.0897e-06	1.73908e-05
GSPT1	16p13.13	0.205406	2.12264e-06	1.76428e-05
LRRC37A3	17q24.1	0.205271	2.15623e-06	1.79145e-05
STRN4	19q13.32	0.205236	2.16516e-06	1.79737e-05
ZNF217	20q13.2	0.205189	2.17687e-06	1.80583e-05
KHDRBS3	8q24.23	0.205188	2.17717e-06	1.80583e-05
PAGR1	16p11.2	0.20516	2.18423e-06	1.81094e-05
LRRC37A	17q21.31	0.20508	2.20468e-06	1.82713e-05
OPRK1	8q11.23	0.205042	2.21439e-06	1.83353e-05
KLHL29	2p24.1	0.204968	2.23351e-06	1.84794e-05
ITFG2	12p13.33	0.204892	2.25347e-06	1.8629e-05
CXORF49B	Xq13.1	0.204828	2.27022e-06	1.8743e-05
DHCR7	11q13.4	0.20479	2.28035e-06	1.87966e-05
EPHA8	1p36.12	0.204744	2.29244e-06	1.88728e-05
CNKSR3	6q25.2	0.204671	2.3121e-06	1.90189e-05
EZH2	7q36.1	0.204651	2.31725e-06	1.90455e-05
CTPS2	Xp22.2	0.204615	2.32705e-06	1.91181e-05
TRPC4AP	20q11.22	0.204567	2.33996e-06	1.92163e-05
HELZ2	20q13.33	0.204552	2.34422e-06	1.92353e-05
SMC2	9q31.1	0.204512	2.35515e-06	1.93011e-05
CPNE2	16q13	0.204494	2.35986e-06	1.93239e-05
ADCYAP1R1	7p14.3	0.204442	2.37413e-06	1.94167e-05
KCNMB3	3q26.32	0.204389	2.38897e-06	1.9522e-05
PLXNA1	3q21.3	0.204268	2.42263e-06	1.97646e-05
SETD5	3p25.3	0.204204	2.44067e-06	1.98955e-05
ZNF28	19q13.41	0.204064	2.48045e-06	2.02032e-05
AMOTL2	3q22.2	0.20405	2.4844e-06	2.02271e-05
UMODL1	21q22.3	0.204022	2.49255e-06	2.02777e-05
LNX2	13q12.2	0.204005	2.49735e-06	2.02935e-05
KLF14	7q32.2	0.203998	2.49934e-06	2.02988e-05
NEU3	11q13.4	0.203829	2.54887e-06	2.06589e-05
NOL8	9q22.31	0.203813	2.55347e-06	2.06878e-05
WNT8B	10q24.31	0.203681	2.59256e-06	2.09874e-05
JMJD8	16p13.3	0.203587	2.62084e-06	2.11991e-05
F2	11p11.2	0.203572	2.62541e-06	2.12274e-05
NEIL3	4q34.3	0.203534	2.63691e-06	2.13091e-05
MEAK7	16q24.1	0.203269	2.71875e-06	2.19286e-05
HELZ	17q24.2	0.203142	2.75899e-06	2.22442e-05
RFC4	3q27.3	0.203124	2.76469e-06	2.22811e-05
SMARCAL1	2q35	0.203085	2.77714e-06	2.23633e-05
NKPD1	19q13.32	0.203048	2.78891e-06	2.2449e-05
RAB11FIP4	17q11.2	0.202996	2.80563e-06	2.2547e-05
DNMT3A	2p23.3	0.202857	2.85078e-06	2.28588e-05
COPG2	7q32.2	0.202856	2.85132e-06	2.28588e-05
UCKL1	20q13.33	0.202812	2.86558e-06	2.29639e-05
GALNS	16q24.3	0.202778	2.877e-06	2.30368e-05
ELP1	9q31.3	0.202771	2.87918e-06	2.3045e-05
COQ9	16q21	0.202707	2.90045e-06	2.31966e-05
CCP110	16p12.3	0.202674	2.91156e-06	2.32761e-05
PSMC5	17q23.3	0.202622	2.92902e-06	2.34005e-05
TCAF1	7q35	0.202609	2.93326e-06	2.34213e-05
NOL4L	20q11.21	0.202515	2.96521e-06	2.36575e-05
CFAP47	Xp21.1	0.202504	2.96882e-06	2.36767e-05
SLC19A1	21q22.3	0.202369	3.01514e-06	2.40173e-05
CORO7	16p13.3	0.202274	3.04835e-06	2.42624e-05
SYT7	11q12.2	0.202193	3.07662e-06	2.44678e-05
SON	21q22.11	0.202128	3.09976e-06	2.46223e-05
TELO2	16p13.3	0.202107	3.10703e-06	2.46603e-05
ZMAT2	5q31.3	0.20205	3.1277e-06	2.48145e-05
EEF1E1	6p24.3	0.202022	3.13751e-06	2.48824e-05
CBL	11q23.3	0.201972	3.15554e-06	2.50054e-05
ERGIC3	20q11.22	0.201902	3.18097e-06	2.51836e-05
SCD	10q24.31	0.2019	3.18182e-06	2.51836e-05
KMT2C	7q36.1	0.201874	3.19128e-06	2.52485e-05
SLC9A8	20q13.13	0.201815	3.21285e-06	2.5409e-05
ZNF227	19q13.31	0.201798	3.21917e-06	2.54489e-05
SKIC3	5q15	0.201708	3.25238e-06	2.5691e-05
ATRIP	3p21.31	0.201662	3.26936e-06	2.58148e-05
TBC1D5	3p24.3	0.20155	3.31144e-06	2.61264e-05
ZBED4	22q13.33	0.20151	3.32671e-06	2.62261e-05
MFN2	1p36.22	0.20141	3.36502e-06	2.64965e-05
MAD1L1	7p22.3	0.201326	3.39759e-06	2.67213e-05
CCDC93	2q14.1	0.201223	3.43742e-06	2.70132e-05
FAM111B	11q12.1	0.201215	3.44056e-06	2.70272e-05
RBMXL1	1p22.2	0.201033	3.51267e-06	2.75718e-05
PUS7	7q22.3	0.200937	3.55135e-06	2.78424e-05
SRPK1	6p21.31	0.200932	3.55335e-06	2.78472e-05
RPUSD2	15q15.1	0.200928	3.5553e-06	2.78514e-05
MAGEB6	Xp21.3	0.2009	0.0001447	0.000721865
FIGNL1	7p12.2	0.200873	3.57758e-06	2.8015e-05
TTC17	11p12-p11.2	0.200835	3.5928e-06	2.81231e-05
PA2G4P4	3q25.31	0.200794	3.60962e-06	2.82436e-05
BICRAL	6p21.1	0.200786	3.61325e-06	2.82609e-05
RNF220	1p34.1	0.200653	3.66793e-06	2.86548e-05
CEP89	19q13.11	0.200541	3.71519e-06	2.89785e-05
SOCS7	17q12	0.200472	3.74432e-06	2.91828e-05
SIK3	11q23.3	0.200321	3.80915e-06	2.96648e-05
THOC6	16p13.3	0.200256	3.83731e-06	2.98608e-05
SCARB1	12q24.31	0.200032	3.93593e-06	3.05923e-05

## Sheet: Table S2 Negatively TCGA
Correlated Gene	Cytoband	Spearman's Correlation	p-Value	q-Value
SLC25A17	22q13.2	-0.200001	3.94987e-06	3.06767e-05
MDFI	6p21.1	-0.200006	3.94756e-06	3.06707e-05
SKAP2	7p15.2	-0.200209	3.85789e-06	2.99974e-05
CSNK1G3	5q23.2	-0.200225	3.85107e-06	2.99561e-05
MAN1B1	9q34.3	-0.200287	3.82378e-06	2.97672e-05
UFSP2	4q35.1	-0.200362	3.7913e-06	2.95374e-05
HSD17B13	4q22.1	-0.200534	3.71801e-06	2.89891e-05
AGR2	7p21.1	-0.200588	3.69531e-06	2.88347e-05
FGD2	6p21.2	-0.200605	3.68813e-06	2.879e-05
MATCAP2	7p14.2	-0.200614	3.6846e-06	2.87737e-05
CHURC1	14q23.3	-0.200659	3.66564e-06	2.86482e-05
SMIM30	7q31.1	-0.200714	3.64286e-06	2.84813e-05
ACBD4	17q21.31	-0.201015	3.51991e-06	2.76068e-05
LINC01559	12p13.1	-0.201025	3.51609e-06	2.75878e-05
VPS37B	12q24.31	-0.20113	3.47413e-06	2.72801e-05
BLVRA	7p13	-0.201297	3.40854e-06	2.67968e-05
CAVIN3	11p15.4	-0.201347	3.38945e-06	2.66678e-05
ANKRD36BP2	2p11.2	-0.201385	3.37451e-06	2.65607e-05
UROS	10q26.2	-0.201477	3.33932e-06	2.63046e-05
LRCH2	Xq23	-0.201493	3.33332e-06	2.62677e-05
STING1	5q31.2	-0.201511	3.3264e-06	2.62261e-05
AURKAIP1	1p36.33	-0.20156	3.308e-06	2.61096e-05
GMFB	14q22.2	-0.20179	3.22212e-06	2.54621e-05
CYP20A1	2q33.2	-0.201951	3.16336e-06	2.50575e-05
HEPACAM2	7q21.2	-0.20199	3.14911e-06	2.49645e-05
RGCC	13q14.11	-0.202109	3.10643e-06	2.46603e-05
CSRP1	1q32.1	-0.202141	3.09515e-06	2.45955e-05
PPM1N	19q13.32	-0.202155	3.09002e-06	2.45645e-05
CLEC18C	16q22.1	-0.202266	3.05111e-06	2.42746e-05
TC2N	14q32.12	-0.202295	3.04099e-06	2.42135e-05
NTAN1	16p13.11	-0.202454	2.98611e-06	2.37956e-05
TICAM2	5q22.3	-0.202494	2.97245e-06	2.36962e-05
BAG1	9p13.3	-0.202558	2.95073e-06	2.35514e-05
FFAR2	19q13.12	-0.20262	2.92947e-06	2.34005e-05
SLC49A4	3q21.1	-0.202758	2.88365e-06	2.30716e-05
NDUFB1	14q31.3	-0.202787	2.87391e-06	2.30214e-05
MB	22q12.3	-0.202877	2.8444e-06	2.28218e-05
PMP22	17p12	-0.202895	2.83852e-06	2.27838e-05
MICALL2	7p22.3	-0.202936	2.82525e-06	2.26864e-05
PIGH	14q24.1	-0.202985	2.8094e-06	2.25682e-05
RPS19BP1	22q13.1	-0.202998	2.80502e-06	2.2547e-05
SYNGR2	17q25.3	-0.203011	2.8007e-06	2.25257e-05
RAB27A	15q21.3	-0.203026	2.79608e-06	2.24976e-05
FAM204A	10q26.11	-0.203104	2.77107e-06	2.23235e-05
GPSM3	6p21.32	-0.203466	2.65779e-06	2.14456e-05
ESCO1	18q11.2	-0.203483	2.65266e-06	2.14129e-05
PLCL2	3p24.3	-0.20351	2.64444e-06	2.13552e-05
ZNF542P	19q13.43	-0.203532	2.63766e-06	2.13091e-05
BAK1	6p21.31	-0.203666	2.59725e-06	2.10168e-05
VCX	Xp22.31	-0.203809	2.55477e-06	2.06899e-05
TRAT1	3q13.13	-0.203854	2.54145e-06	2.06072e-05
ETV2	19q13.12	-0.203875	2.53529e-06	2.05656e-05
ZSCAN30	18q12.2	-0.203921	2.52189e-06	2.04653e-05
GNAQ	9q21.2	-0.203937	2.517e-06	2.04339e-05
C1QA	1p36.12	-0.204004	2.49767e-06	2.02935e-05
CPEB4	5q35.2	-0.204008	2.49651e-06	2.02935e-05
GPR18	13q32.3	-0.204021	2.49266e-06	2.02777e-05
HLA-DMB	6p21.32	-0.204113	2.46643e-06	2.00972e-05
RNF7	3q23	-0.204219	2.43646e-06	1.98693e-05
P2RX1	17p13.2	-0.204277	2.42002e-06	1.97514e-05
CREB3L1	11p11.2	-0.204344	2.40144e-06	1.96078e-05
DCBLD1	6q22.1	-0.204374	2.39293e-06	1.95463e-05
DENND2D	1p13.3-p13.2	-0.204389	2.38876e-06	1.9522e-05
REG4	1p12	-0.204452	2.37155e-06	1.94036e-05
RGS3	9q32	-0.204487	2.36195e-06	1.9333e-05
MT1H	16q13	-0.204495	2.35969e-06	1.93239e-05
ATP6V0D2	8q21.3	-0.204518	2.35353e-06	1.92958e-05
GCSAM	3q13.2	-0.204547	2.3454e-06	1.92371e-05
FBXL15	10q24.32	-0.204561	2.34172e-06	1.92228e-05
DHRS3	1p36.21	-0.204657	2.31566e-06	1.90403e-05
DDA1	19p13.11	-0.204691	2.30665e-06	1.89819e-05
SH3BGRL	Xq21.1	-0.204761	2.2881e-06	1.88449e-05
NUDT6	4q28.1	-0.204785	2.2816e-06	1.87991e-05
TOX	8q12.1	-0.204807	2.27573e-06	1.87663e-05
SEC22A	3q21.1	-0.204812	2.27441e-06	1.87631e-05
PHTF2	7q11.23-q21.11	-0.204825	2.27102e-06	1.8743e-05
TNFSF12-TNFSF13	17p13.1	-0.204839	2.26748e-06	1.87293e-05
SLC17A5	6q13	-0.204856	2.26283e-06	1.86986e-05
ULK4P2	15q13.2	-0.204902	2.25073e-06	1.86142e-05
LINC01465	12q14.1	-0.205039	2.21517e-06	1.83353e-05
IKZF2	2q34	-0.205052	2.2119e-06	1.83235e-05
TMC6	17q25.3	-0.205255	2.16039e-06	1.79416e-05
SERPINA1	14q32.13	-0.205444	2.11338e-06	1.75732e-05
ZNF24	18q12.2	-0.205529	2.09261e-06	1.74078e-05
CBR3	21q22.12	-0.205592	2.07718e-06	1.72939e-05
SGK1	6q23.2	-0.205634	2.06713e-06	1.72174e-05
RAC2	22q13.1	-0.205675	2.05716e-06	1.71416e-05
CBR4	4q32.3	-0.205707	2.04958e-06	1.70856e-05
PPIAL4G	1q21.2	-0.205759	2.03715e-06	1.69962e-05
RNF207	1p36.31	-0.205784	2.03111e-06	1.69601e-05
C1QB	1p36.12	-0.205884	2.00769e-06	1.67926e-05
PSTPIP1	15q24.3	-0.20589	2.00634e-06	1.67884e-05
COQ4	9q34.11	-0.205901	2.00374e-06	1.67737e-05
MIF	22q11.23	-0.205969	1.98792e-06	1.66483e-05
IRAG2	12p12.1	-0.205982	1.98486e-06	1.66297e-05
TXK	4p12	-0.206421	1.88552e-06	1.58709e-05
YPEL3	16p11.2	-0.206439	1.8815e-06	1.58438e-05
TYROBP	19q13.12	-0.206463	1.87631e-06	1.58068e-05
TRIM7	5q35.3	-0.206516	1.86466e-06	1.57153e-05
S100P	4p16.1	-0.206532	1.86111e-06	1.5692e-05
C15ORF48	15q21.1	-0.206571	1.85258e-06	1.56334e-05
FGF7P6	9q13	-0.206588	1.84905e-06	1.56102e-05
CCL15	17q12	-0.206623	1.84136e-06	1.55539e-05
RAB42	1p35.3	-0.206801	1.80344e-06	1.52445e-05
CA2	8q21.2	-0.206808	1.80192e-06	1.52382e-05
TNF	6p21.33	-0.206854	1.79232e-06	1.51635e-05
CCDC24	1p34.1	-0.206922	1.77799e-06	1.50614e-05
MORF4L1	15q25.1	-0.206927	1.77701e-06	1.50596e-05
NDUFB6	9p21.1	-0.207038	1.75388e-06	1.48825e-05
EPN2	17p11.2	-0.207054	1.7506e-06	1.48674e-05
TLR5	1q41	-0.207074	1.74665e-06	1.48402e-05
CEACAM4	19q13.2	-0.207114	1.73845e-06	1.47831e-05
DUOX1	15q21.1	-0.207143	1.73238e-06	1.47406e-05
CBY1	22q13.1	-0.207211	1.71861e-06	1.46332e-05
ZMYND15	17p13.2	-0.207326	1.69555e-06	1.4443e-05
LAPTM4A	2p24.1	-0.20754	1.65344e-06	1.41024e-05
DHRS9	2q31.1	-0.207682	1.62599e-06	1.38802e-05
LIPT1	2q11.2	-0.207721	1.61863e-06	1.38233e-05
DUSP11	2p13.1	-0.207745	1.61401e-06	1.37898e-05
LYSMD3	5q14.3	-0.207746	1.6139e-06	1.37898e-05
LDAF1	16p12.3	-0.20775	1.61315e-06	1.37898e-05
CTNS	17p13.2	-0.207857	1.59288e-06	1.36268e-05
DPP7	9q34.3	-0.20786	1.5923e-06	1.36268e-05
R3HDM4	19p13.3	-0.207939	1.5776e-06	1.35078e-05
LRRIQ4	3q26.2	-0.208	1.56625e-06	1.34326e-05
ADM	11p15.4	-0.208073	1.55285e-06	1.33302e-05
C5ORF24	5q31.1	-0.208147	1.53938e-06	1.32203e-05
SPRING1	12q24.22	-0.208178	1.53378e-06	1.31779e-05
MIEN1	17q12	-0.208203	1.52915e-06	1.31486e-05
FGL2	7q11.23	-0.208235	1.52349e-06	1.31065e-05
TRMT10A	4q23	-0.208241	1.52241e-06	1.31029e-05
PPCDC	15q24.2	-0.208314	1.50934e-06	1.30016e-05
SNAP29	22q11.21	-0.208339	1.50477e-06	1.29735e-05
DTWD1	15q21.2	-0.208425	1.48969e-06	1.28546e-05
MRPS6	21q22.11	-0.208451	1.48512e-06	1.28263e-05
ATF3	1q32.3	-0.208549	1.46798e-06	1.26893e-05
BNIP3L	8p21.2	-0.208586	1.46155e-06	1.26392e-05
TGFA	2p13.3	-0.208589	1.46107e-06	1.26392e-05
STX7	6q23.2	-0.20865	1.45053e-06	1.25658e-05
P2RY13	3q25.1	-0.208678	1.44568e-06	1.25293e-05
SCFD1	14q12	-0.208707	1.44073e-06	1.24918e-05
PXDC1	6p25.2	-0.208744	1.43443e-06	1.24426e-05
ZNF25	10p11.21	-0.20881	1.42321e-06	1.23507e-05
STOM	9q33.2	-0.208817	1.42207e-06	1.23461e-05
TEX11	Xq13.1	-0.208843	1.41774e-06	1.23139e-05
RO60	1q31.2	-0.208863	1.41441e-06	1.22904e-05
TRAPPC5	19p13.2	-0.209348	1.33537e-06	1.1634e-05
IER5L	9q34.11	-0.209507	1.31039e-06	1.14214e-05
CHCHD10	22q11.23	-0.209517	1.30882e-06	1.14127e-05
SPCS1	3p21.1	-0.209522	1.30806e-06	1.14127e-05
SAR1B	5q31.1	-0.209625	1.29205e-06	1.12863e-05
LYPLAL1	1q41	-0.209657	1.2872e-06	1.12538e-05
C6ORF226	6p21.1	-0.209704	1.27999e-06	1.12006e-05
REEP5	5q22.2	-0.209731	1.27593e-06	1.117e-05
GPR65	14q31.3	-0.209948	1.24344e-06	1.09096e-05
SGMS1	10q11.23	-0.210007	1.23473e-06	1.08379e-05
KANSL1L	2q34	-0.210053	1.22792e-06	1.07877e-05
MUS81	11q13	-0.210267	1.19695e-06	1.05342e-05
PPIC	5q23.2	-0.210365	1.18311e-06	1.04217e-05
ACVRL1	12q13.13	-0.210519	1.1615e-06	1.02404e-05
POLI	18q21.2	-0.210611	1.1489e-06	1.01409e-05
MILR1	17q23.3	-0.210665	1.14148e-06	1.00862e-05
LMBR1L	12q13.12	-0.210683	1.13901e-06	1.00688e-05
MPDU1	17p13.1	-0.210719	1.13411e-06	1.00434e-05
MAL2	8q24.12	-0.210758	1.12891e-06	1.00018e-05
SYNJ2BP	14q24.2	-0.21084	1.11784e-06	9.91693e-06
FAM177A1	14q13.2	-0.210848	1.11678e-06	9.91196e-06
BTG3	21q21.1	-0.210864	1.11461e-06	9.89712e-06
CRIPT	2p21	-0.211024	1.09357e-06	9.72765e-06
ZBTB32	19q13.12	-0.21116	1.07589e-06	9.58328e-06
GON7	14q32.12	-0.211381	1.04774e-06	9.34925e-06
GIPR	19q13.32	-0.211383	1.04749e-06	9.34925e-06
CMAHP	6p22.3	-0.211444	1.03983e-06	9.29537e-06
LINC00482	17q25.3	-0.211566	1.02471e-06	9.18085e-06
HOXD8	2q31.1	-0.211615	1.01872e-06	9.1313e-06
LYSET	14q32.12	-0.211671	1.01194e-06	9.07874e-06
TMEM191A	22q11.21	-0.211701	1.00822e-06	9.04943e-06
SELENOS	15q26.3	-0.211805	9.95782e-07	8.94602e-06
MOB3C	1p33	-0.211834	9.92315e-07	8.92276e-06
GZMA	5q11.2	-0.211908	9.83541e-07	8.85588e-06
TRAPPC6B	14q21.1	-0.212	9.72713e-07	8.77427e-06
CAPZA2	7q31.2	-0.212011	9.71398e-07	8.76638e-06
MAP3K8	10p11.23	-0.212248	9.4414e-07	8.53201e-06
FAM162B	6q22.1	-0.212377	9.29541e-07	8.40772e-06
CASP5	11q22.3	-0.212483	9.17747e-07	8.31617e-06
SQOR	15q21.1	-0.212513	9.14422e-07	8.28982e-06
SH2D1B	1q23.3	-0.212622	9.02509e-07	8.19676e-06
C4ORF19	4p14	-0.212652	8.99246e-07	8.17085e-06
PLGRKT	9p24.1	-0.21266	8.98314e-07	8.16612e-06
GTF2A2	15q22.2	-0.212674	8.9686e-07	8.1641e-06
TLR4	9q33.1	-0.212813	8.81959e-07	8.03581e-06
EMC3	3p25.3	-0.212952	8.67253e-07	7.91269e-06
LAIR2	19q13.42	-0.212957	8.66684e-07	7.91113e-06
JTB	1q21.3	-0.213018	8.60333e-07	7.85707e-06
F3	1p21.3	-0.213028	8.59284e-07	7.85439e-06
MFSD8	4q28.2	-0.213089	8.53035e-07	7.80445e-06
LAMTOR3	4q23	-0.213148	8.46899e-07	7.75901e-06
ST3GAL5	2p11.2	-0.213225	8.39105e-07	7.7018e-06
RNF144B	6p22.3	-0.213416	8.19904e-07	7.53251e-06
LIMA1	12q13.12	-0.213557	8.0605e-07	7.40988e-06
MRPL41	9q34.3	-0.21357	8.04781e-07	7.40383e-06
LRRC42	1p32.3	-0.213617	8.00153e-07	7.36467e-06
HRH1	3p25.3	-0.213649	7.97105e-07	7.34001e-06
BICDL3P	7q11.23	-0.21384	7.78821e-07	7.17829e-06
ABRAXAS1	4q21.23	-0.214009	7.63046e-07	7.04268e-06
SASH3	Xq26.1	-0.214096	7.55058e-07	6.97219e-06
PPP3CA	4q24	-0.214154	7.49752e-07	6.92641e-06
ANXA2R	5p12	-0.214324	7.34353e-07	6.79046e-06
BATF3	1q32.3	-0.214367	7.30526e-07	6.76451e-06
SNHG29	17p11.2	-0.214391	7.28388e-07	6.74785e-06
PLPP5	8p11.23	-0.214452	7.23064e-07	6.70165e-06
UBE2J1	6q15	-0.214472	7.21276e-07	6.68819e-06
WSB1	17q11.1	-0.214481	7.20533e-07	6.68442e-06
PPP3CB	10q22.2	-0.214499	7.18922e-07	6.67259e-06
UBAP1	9p13.3	-0.214521	7.16962e-07	6.6575e-06
BCAS1	20q13.2	-0.214523	7.1686e-07	6.6575e-06
INCA1	17p13.2	-0.214628	7.07746e-07	6.58731e-06
PRSS22	16p13.3	-0.214637	7.06905e-07	6.58256e-06
ST3GAL6	3q12.1	-0.214684	7.02933e-07	6.54863e-06
RARRES1	3q25.32	-0.214689	7.02467e-07	6.54737e-06
PLK3	1p34.1	-0.214771	6.95507e-07	6.48553e-06
SWT1	1q25.3	-0.214883	6.86025e-07	6.40913e-06
DNAJC18	5q31.2	-0.214982	6.77814e-07	6.34135e-06
DUOXA1	15q21.1	-0.215002	6.76165e-07	6.3289e-06
CHKB-CPT1B	22q13.33	-0.215036	6.73359e-07	6.30561e-06
CLEC7A	12p13.2	-0.215096	6.68486e-07	6.26587e-06
FEM1C	5q22.3	-0.215205	6.59606e-07	6.19431e-06
CEPT1	1p13.3	-0.215216	6.58713e-07	6.18885e-06
SSR3	3q25.31	-0.215269	6.54492e-07	6.15248e-06
MPST	22q12.3	-0.215297	6.52229e-07	6.13663e-06
CLEC12A	12p13.31	-0.215437	6.41204e-07	6.03861e-06
FAM120AOS	9q22.31	-0.215828	6.11245e-07	5.78386e-06
APPBP2	17q23.2	-0.215846	6.09923e-07	5.77409e-06
RTP4	3q27.3	-0.215982	5.99829e-07	5.68124e-06
TRIM16L	17p11.2	-0.21602	5.97014e-07	5.65727e-06
CD14	5q31.3	-0.216095	5.91563e-07	5.61096e-06
LPXN	11q12.1	-0.2161	5.91169e-07	5.6099e-06
PDE4B	1p31.3	-0.216139	5.88395e-07	5.58624e-06
FCER1A	1q23.2	-0.216163	5.86617e-07	5.57202e-06
CD300LF	17q25.1	-0.216368	5.72095e-07	5.4497e-06
FYB1	5p13.1	-0.216483	5.64018e-07	5.37533e-06
CARD19	9q22.31	-0.216515	5.61846e-07	5.3572e-06
ATG12	5q22.3	-0.216811	5.41769e-07	5.17818e-06
PLEKHF2	8q22.1	-0.216822	5.40997e-07	5.17328e-06
RAB14	9q33.2	-0.216824	5.40888e-07	5.17328e-06
P2RY10	Xq21.1	-0.21692	5.34507e-07	5.12354e-06
C1QTNF2	5q33.3	-0.216967	5.31434e-07	5.09654e-06
REP15	12p11.22	-0.217064	5.25144e-07	5.04351e-06
IFI35	17q21.31	-0.217113	5.21943e-07	5.0249e-06
NEK7	1q31.3	-0.217295	5.104e-07	4.92092e-06
ATP2B1-AS1	12q21.33	-0.217371	5.05617e-07	4.87954e-06
ITGB6	2q24.2	-0.217397	5.03981e-07	4.86611e-06
TMEM125	1p34.2	-0.21743	5.01952e-07	4.84887e-06
ARL1	12q23.2	-0.217459	5.00143e-07	4.84316e-06
ALOX5	10q11.21	-0.217472	4.99354e-07	4.83787e-06
DR1	1p22.1	-0.217507	4.97227e-07	4.82196e-06
MICU3	8p22	-0.217555	4.94301e-07	4.79592e-06
KLK1	19q13.33	-0.217566	4.93623e-07	4.79168e-06
SLC25A51P4	11p15.1	-0.217586	4.92393e-07	4.78208e-06
C15ORF61	15q23	-0.217626	4.89977e-07	4.76094e-06
MGAT2	14q21.3	-0.217674	4.87041e-07	4.73704e-06
INPP5K	17p13.3	-0.217703	4.85297e-07	4.72239e-06
RIT1	1q22	-0.21774	4.83131e-07	4.70361e-06
AFAP1L2	10q25.3	-0.217765	4.81604e-07	4.69104e-06
GMFG	19q13.2	-0.21791	4.73049e-07	4.61675e-06
SMIM7	19p13.11	-0.217922	4.72342e-07	4.61211e-06
CASP3	4q35.1	-0.217935	4.71592e-07	4.60705e-06
VSIG2	11q24.2	-0.21798	4.68961e-07	4.58586e-06
VPS4B	18q21.33	-0.218021	4.66629e-07	4.56755e-06
C1RL	12p13.31	-0.218024	4.66418e-07	4.56755e-06
ZNF846	19p13.2	-0.218071	4.63753e-07	4.54386e-06
ZFAND5	9q21.13	-0.218082	4.63112e-07	4.53982e-06
CDKL3	5q31.1	-0.218118	4.6101e-07	4.5259e-06
TSPAN13	7p21.1	-0.21815	4.5924e-07	4.51076e-06
PLD4	14q32.33	-0.218221	4.55216e-07	4.4762e-06
SH2D1A	Xq25	-0.218248	4.53687e-07	4.46503e-06
ST6GALNAC1	17q25.1	-0.218612	4.33673e-07	4.28715e-06
THAP7-AS1	22q11.21	-0.218638	4.32266e-07	4.27537e-06
TFEC	7q31.2	-0.218677	4.30166e-07	4.25884e-06
BTF3L4	1p32.3	-0.218865	4.20244e-07	4.16683e-06
RASSF6	4q13.3	-0.218891	4.1887e-07	4.15527e-06
SHOC2	10q25.2	-0.218946	4.1601e-07	4.12896e-06
PRRG4	11p13	-0.218954	4.15604e-07	4.127e-06
JAML	11q23.3	-0.218988	4.13841e-07	4.1136e-06
MPZL2	11q23.3	-0.218991	4.13702e-07	4.1136e-06
UBE2W	8q21.11	-0.219109	4.07657e-07	4.05618e-06
RFESD	5q15	-0.219223	4.01919e-07	4.00309e-06
TLR1	4p14	-0.219332	3.96511e-07	3.95121e-06
TMEM267	5p12	-0.219384	3.93978e-07	3.92794e-06
HSPA13	21q11.2	-0.219424	3.9201e-07	3.91224e-06
APOBEC3G	22q13.1	-0.219484	3.89096e-07	3.88705e-06
SKP1	5q31.1	-0.219496	3.88494e-07	3.88299e-06
USP15	12q14.1	-0.219593	3.83845e-07	3.84425e-06
TIPARP	3q25.31	-0.219696	3.78942e-07	3.80088e-06
DNAJC1	10p12.31	-0.219819	3.73165e-07	3.74862e-06
MREG	2q35	-0.219904	3.69215e-07	3.71269e-06
ARHGAP15	2q22.2-q22.3	-0.219965	3.66411e-07	3.68822e-06
CTAGE11P	13q22.2	-0.22008	3.61209e-07	3.63954e-06
HDAC9	7p21.1	-0.220181	3.56652e-07	3.59727e-06
HOXD1	2q31.1	-0.220285	3.52045e-07	3.55802e-06
SERTAD3	19q13.2	-0.220327	3.50197e-07	3.54114e-06
MPC1	6q27	-0.220338	3.49722e-07	3.53814e-06
ECI1	16p13.3	-0.220382	3.47797e-07	3.52045e-06
ANAPC16	10q22.1	-0.220465	3.44199e-07	3.48936e-06
FDXR	17q25.1	-0.220713	3.33665e-07	3.38775e-06
TMEM167A	5q14.2	-0.220996	3.22068e-07	3.27502e-06
KCTD9	8p21.2	-0.221019	3.21114e-07	3.26699e-06
BORCS7	10q24.32	-0.221032	3.20607e-07	3.2635e-06
TMEM266	15q24.2	-0.221101	3.17826e-07	3.24016e-06
KLF2	19p13.11	-0.221144	3.16136e-07	3.22624e-06
BTBD6	14q32.33	-0.221162	3.15405e-07	3.22043e-06
PIGY	4q22.1	-0.221388	3.06562e-07	3.13982e-06
FECH	18q21.31	-0.221444	3.04441e-07	3.12137e-06
PDZK1IP1	1p33	-0.221485	3.02871e-07	3.10841e-06
ISG20	15q26.1	-0.221647	2.96744e-07	3.04868e-06
PHYKPL	5q35.3	-0.221733	2.93533e-07	3.01881e-06
ELL2	5q15	-0.221824	2.90194e-07	2.9891e-06
RNASE6	14q11.2	-0.221829	2.90023e-07	2.98889e-06
ARL8B	3p26.1	-0.222163	2.78058e-07	2.88051e-06
RARRES2	7q36.1	-0.222226	2.7586e-07	2.85923e-06
TSTD1	1q23.3	-0.222347	2.71662e-07	2.81866e-06
SERTAD4-AS1	1q32.2	-0.222477	2.67237e-07	2.77708e-06
PNPLA8	7q31.1	-0.222609	2.6284e-07	2.73282e-06
CISD2	4q24	-0.222611	2.62752e-07	2.73282e-06
GFI1	1p22.1	-0.222633	2.62025e-07	2.7272e-06
SCAMP1	5q14.1	-0.22267	2.60799e-07	2.71586e-06
TENT5A	6q14.1	-0.222844	2.55136e-07	2.65968e-06
PTGDS	9q34.3	-0.222866	2.54431e-07	2.65372e-06
LIMD2	17q23.3	-0.22296	2.51413e-07	2.62361e-06
CDKN2AIPNL	5q31.1	-0.223072	2.47853e-07	2.59219e-06
PAFAH2	1p36.11	-0.223355	2.39112e-07	2.50576e-06
FUOM	10q26.3	-0.223602	2.31758e-07	2.43254e-06
MDM2	12q15	-0.223615	2.31368e-07	2.42973e-06
CLIC2	Xq28	-0.223678	2.29526e-07	2.41293e-06
RDH5	12q13.2	-0.2237	2.28868e-07	2.40729e-06
PTPRCAP	11q13.2	-0.223809	2.25718e-07	2.37793e-06
OCLNP1	5q13.2	-0.223813	2.25611e-07	2.37793e-06
TMIGD2	19p13.3	-0.223907	2.22942e-07	2.35117e-06
EPB41L4A-DT	5q22.2	-0.223997	2.20384e-07	2.32543e-06
TCTN3	10q24.1	-0.224017	2.19823e-07	2.32074e-06
FOXD1	5q13.2	-0.224045	2.19049e-07	2.31503e-06
UPK3B	7q11.23	-0.224127	2.16769e-07	2.29581e-06
BET1	7q21.3	-0.224157	2.15961e-07	2.28969e-06
STAT4	2q32.2-q32.3	-0.224282	2.12532e-07	2.25454e-06
CDKN2B-AS1	9p21.3	-0.22431	2.1178e-07	2.24776e-06
FBXW5	9q34.3	-0.224342	2.10914e-07	2.23976e-06
ACADM	1p31.1	-0.224352	2.10652e-07	2.23937e-06
CPEB2	4p15.32	-0.224446	2.08133e-07	2.21378e-06
HOXB7	17q21.32	-0.224522	2.06116e-07	2.19585e-06
TLE4	9q21.31	-0.22453	2.05926e-07	2.195e-06
XBP1	22q12.1	-0.224541	2.05628e-07	2.193e-06
ERP44	9q31.1	-0.224569	2.04901e-07	2.18641e-06
GTF2B	1p22.2	-0.22458	2.04613e-07	2.18451e-06
SLC31A2	9q32	-0.224639	2.03074e-07	2.16925e-06
BNIP1	5q35.1	-0.224666	2.02381e-07	2.16301e-06
SAMD9	7q21.2	-0.224882	1.96875e-07	2.10983e-06
SPINK4	9p13.3	-0.224911	1.96128e-07	2.10295e-06
NAGLU	17q21.2	-0.225028	1.93232e-07	2.07526e-06
SNAP23	15q15.1-q15.2	-0.225248	1.87868e-07	2.01874e-06
ZC3H12C	11q22.3	-0.225411	1.8398e-07	1.98018e-06
SAMD9L	7q21.2	-0.225491	1.821e-07	1.96179e-06
BTC	4q13.3	-0.225555	1.8062e-07	1.94906e-06
EPOR	19p13.2	-0.22582	1.74574e-07	1.89224e-06
MCOLN1	19p13.2	-0.225882	1.73204e-07	1.87843e-06
TP53I13	17q11.2	-0.225929	1.7216e-07	1.86811e-06
CATSPERB	14q32.12	-0.226038	1.69754e-07	1.84402e-06
BTG1	12q21.33	-0.226054	1.69422e-07	1.84142e-06
CHMP6	17q25.3	-0.226229	1.6565e-07	1.80338e-06
CMPK1	1p33	-0.226241	1.65389e-07	1.80215e-06
USP33	1p31.1	-0.226417	1.61683e-07	1.76697e-06
FAM227B	15q21.2	-0.22649	1.60175e-07	1.75144e-06
TNFAIP8L2	1q21.3	-0.226537	1.59212e-07	1.74283e-06
UNC13D	17q25.3	-0.226643	1.57058e-07	1.72193e-06
C12ORF4	12p13.32	-0.226816	1.53583e-07	1.68771e-06
MINPP1	10q23.2	-0.226937	1.51202e-07	1.66248e-06
THAP5	7q31.1	-0.226996	1.50052e-07	1.65165e-06
ZNF396	18q12.2	-0.227186	1.46428e-07	1.61534e-06
GSAP	7q11.23	-0.227226	1.45661e-07	1.60777e-06
METTL25	12q21.31	-0.227227	1.45659e-07	1.60777e-06
C1ORF52	1p22.3	-0.227266	1.44914e-07	1.6013e-06
CCDC32	15q15.1	-0.227277	1.44716e-07	1.6e-06
PPP1R2P1	6p21.32	-0.22734	1.43541e-07	1.58966e-06
FLCN	17p11.2	-0.22734	1.43538e-07	1.58966e-06
LINC00467	1q32.3	-0.227356	1.43234e-07	1.58891e-06
LYL1	19p13.13	-0.227443	1.4164e-07	1.57298e-06
ATP8B4	15q21.2	-0.227467	1.41207e-07	1.56905e-06
SMIM19	8p11.21	-0.227664	1.37654e-07	1.533e-06
TBC1D3G	17q12	-0.22782	1.34887e-07	1.50553e-06
LIPA	10q23.31	-0.227861	1.34186e-07	1.49942e-06
CYP3A4	7q22.1	-0.227984	1.32066e-07	1.47655e-06
BBOF1	14q24.3	-0.228106	1.29988e-07	1.45578e-06
SPDEF	6p21.31	-0.228294	1.26852e-07	1.42306e-06
HS3ST1	4p15.33	-0.228334	1.26196e-07	1.4165e-06
SPATA18	4q12	-0.228415	1.24873e-07	1.40244e-06
ZNHIT1	7q22.1	-0.228496	1.23573e-07	1.3902e-06
ACER2	9p22.1	-0.228743	1.19664e-07	1.34928e-06
ALG2	9q22.33	-0.229073	1.1463e-07	1.29472e-06
ABHD5	3p21.33	-0.229573	1.07393e-07	1.222e-06
NDUFB5	3q26.33	-0.229589	1.07165e-07	1.2201e-06
NT5C	17q25	-0.229711	1.05475e-07	1.20224e-06
POU2AF3	11q23.1	-0.230014	1.0137e-07	1.15877e-06
COLCA1	11q23.1	-0.230032	1.01143e-07	1.15683e-06
CD164	6q21	-0.23007	1.00633e-07	1.15166e-06
LCA5L	21q22.2	-0.230083	1.00467e-07	1.15042e-06
TMBIM1	2q35	-0.230277	9.79457e-08	1.12414e-06
STK16	2q35	-0.230321	9.73854e-08	1.119e-06
ST6GALNAC2	17q25.1	-0.230406	9.62993e-08	1.1078e-06
GRAMD1C	3q13.31	-0.230429	9.601e-08	1.10512e-06
VAMP3	1p36.23	-0.230597	9.39244e-08	1.08299e-06
OCIAD1	4p11	-0.230741	9.21655e-08	1.06394e-06
PGLS	19p13.11	-0.230824	9.11606e-08	1.05356e-06
GGPS1	1q42.3	-0.230952	8.96402e-08	1.0372e-06
SMARCD3	7q36.1	-0.230979	8.93214e-08	1.03411e-06
SELENOP	5p12	-0.231033	8.86998e-08	1.02811e-06
ITM2A	Xq21.1	-0.231058	8.8407e-08	1.02532e-06
MED19	11q12.1	-0.231065	8.83165e-08	1.02486e-06
NPDC1	9q34.3	-0.231113	8.77671e-08	1.01908e-06
FOLR2	11q13.4	-0.231199	8.67847e-08	1.00944e-06
SPTLC1	9q22.31	-0.231321	8.53985e-08	9.94483e-07
GNG11	7q21.3	-0.231336	8.52328e-08	9.93134e-07
TCIRG1	11q13.2	-0.231347	8.51027e-08	9.922e-07
NUDT2	9p13.3	-0.231539	8.29823e-08	9.69183e-07
SDR16C5	8q12.1	-0.231554	8.28147e-08	9.67793e-07
SRGN	10q22.1	-0.23163	8.19886e-08	9.58703e-07
RRAS	19q13.33	-0.231712	8.1109e-08	9.50652e-07
RABAC1	19q13.2	-0.231857	7.95754e-08	9.3433e-07
FBXW10B	17p12	-0.231862	7.95165e-08	9.34189e-07
ATOSB	9p13.3	-0.231933	7.87832e-08	9.26669e-07
CAV2	7q31.2	-0.232054	7.75309e-08	9.1356e-07
AKAP5	14q23.3	-0.232073	7.73376e-08	9.11823e-07
NRBF2	10q21.3	-0.232205	7.59999e-08	8.97114e-07
GPX1	3p21.31	-0.232344	7.46141e-08	8.82327e-07
MRPL43	10q24.31	-0.232505	7.30379e-08	8.65747e-07
ZNF271P	18q12.2	-0.232523	7.28719e-08	8.64295e-07
NCK1	3q22.3	-0.232644	7.17066e-08	8.50982e-07
CREG1	1q24.2	-0.232695	7.12254e-08	8.45776e-07
RWDD2B	21q21.3	-0.232746	7.07498e-08	8.41132e-07
SUMF2	7p11.2	-0.232857	6.97104e-08	8.30761e-07
CCK	3p22.1	-0.232864	9.84672e-06	6.82409e-05
TRAPPC8	18q12.1	-0.233072	6.77582e-08	8.08465e-07
PPP2R5B	11q13.1	-0.233182	6.67732e-08	7.98007e-07
SCP2	1p32.3	-0.233261	6.60759e-08	7.90288e-07
GNG2	14q22.1	-0.233303	6.57058e-08	7.86809e-07
PTGER2	14q22.1	-0.233338	6.54072e-08	7.84176e-07
PGRMC2	4q28.2	-0.233451	6.4431e-08	7.7434e-07
DAPP1	4q23	-0.233477	6.42107e-08	7.72159e-07
EMC6	17p13.2	-0.233595	6.3211e-08	7.6198e-07
HMG20B	19p13.3	-0.233721	6.21556e-08	7.50166e-07
ZNF688	16p11.2	-0.233836	6.12133e-08	7.39243e-07
TUSC1	9p21.2	-0.234184	5.84416e-08	7.0792e-07
IGFBP7	4q12	-0.234194	5.83614e-08	7.07378e-07
RGS18	1q31.2	-0.234342	5.72241e-08	6.94017e-07
SNAPIN	1q21.3	-0.234365	5.70436e-08	6.9225e-07
VNN1	6q23.2	-0.234386	5.68863e-08	6.90763e-07
DNAI4	1p31.3	-0.234412	5.66898e-08	6.88797e-07
TMEM14C	6p24.2	-0.234638	5.50037e-08	6.69128e-07
RGS1	1q31.2	-0.234751	5.4177e-08	6.60688e-07
ANXA1	9q21.13	-0.234874	5.32913e-08	6.50684e-07
PPP2R3C	14q13.2	-0.234953	5.27364e-08	6.447e-07
B4GALT1	9p21.1	-0.234962	5.26741e-08	6.44334e-07
HES4	1p36.33	-0.23499	5.24769e-08	6.42317e-07
TLE5	19p13.3	-0.235034	5.21638e-08	6.38878e-07
C16ORF54	16p11.2	-0.235119	5.15767e-08	6.32077e-07
CNEP1R1	16q12.1	-0.235123	5.155e-08	6.32077e-07
EXOC3L4	14q32.32	-0.235258	5.0626e-08	6.22727e-07
EBI3	19p13.3	-0.235343	5.00492e-08	6.16396e-07
P2RY14	3q25.1	-0.235617	4.82419e-08	5.95982e-07
SMIM5	17q25.1	-0.235791	4.71309e-08	5.82981e-07
JCHAIN	4q13.3	-0.235887	4.65281e-08	5.77125e-07
RPSAP9	9q21.13	-0.235978	4.59617e-08	5.71005e-07
CLEC4A	12p13.31	-0.235981	4.5944e-08	5.71005e-07
BARX2	11q24.3	-0.236022	4.56881e-08	5.68672e-07
TMEM37	2q14.2	-0.236047	4.55378e-08	5.67155e-07
IFI27L1	14q32.12	-0.236268	4.42006e-08	5.51667e-07
MFNG	22q13.1	-0.236322	4.38802e-08	5.48227e-07
MFSD11	17q25.1	-0.236439	4.31982e-08	5.40385e-07
ARFIP1	4q31.3	-0.236614	4.21886e-08	5.28421e-07
B3GNT2	2p15	-0.236826	4.09991e-08	5.14493e-07
FAM114A2	5q33.2	-0.236829	4.0982e-08	5.14493e-07
TMEM128	4p16.3	-0.236926	4.04492e-08	5.08877e-07
KIAA1191	5q35.2	-0.23694	4.0373e-08	5.08463e-07
RWDD4	4q35.1	-0.237003	4.00343e-08	5.05255e-07
RAB8B	15q22.2	-0.237032	3.9875e-08	5.03564e-07
LMO4	1p22.3	-0.237064	3.97031e-08	5.01711e-07
NCOA4	10q11.22	-0.2371	3.95096e-08	4.99902e-07
CYBC1	17q25.3	-0.237422	3.78302e-08	4.79262e-07
SPPL2A	15q21.2	-0.237433	3.77723e-08	4.78835e-07
JAK2	9p24.1	-0.237637	3.67408e-08	4.67247e-07
CCDC90B	11q14.1	-0.237898	3.5467e-08	4.53658e-07
VSIR	10q22.1	-0.238002	3.49687e-08	4.48437e-07
MAT2B	5q34	-0.238189	3.40932e-08	4.38625e-07
CHMP1B	18p11.21	-0.238488	3.27353e-08	4.22247e-07
TMEM61	1p32.3	-0.238497	3.26976e-08	4.22034e-07
MS4A7	11q12.2	-0.238622	3.21462e-08	4.15457e-07
CTSD	11p15.5	-0.238665	3.19586e-08	4.13301e-07
IRF2	4q35.1	-0.238745	3.16112e-08	4.0934e-07
GNPTG	16p13.3	-0.238778	3.14698e-08	4.07774e-07
ABHD8	19p13.11	-0.238891	3.09878e-08	4.02316e-07
ITGAV	2q32.1	-0.238925	3.08442e-08	4.00974e-07
KLRC1	12p13	-0.238944	3.07672e-08	4.00235e-07
GSDMB	17q21.1	-0.238962	3.069e-08	3.99493e-07
FAAP20	1p36.33	-0.238973	3.0643e-08	3.99141e-07
ANKMY2	7p21.1	-0.239033	3.03972e-08	3.96467e-07
PTENP1	9p13.3	-0.239059	3.02871e-08	3.95541e-07
TPRG1	3q28	-0.239415	2.88537e-08	3.78063e-07
AOPEP	9q22.32	-0.239441	2.87519e-08	3.76978e-07
EIF1B	3p22.1	-0.239704	2.77353e-08	3.65335e-07
HEXB	5q13.3	-0.240097	2.62843e-08	3.47372e-07
UBE2Q2	15q24.2	-0.240162	2.60518e-08	3.44757e-07
CCR10	17q21.2	-0.24024	2.57733e-08	3.41526e-07
DUSP28	2q37.3	-0.240385	2.52668e-08	3.35485e-07
FPGT	1p31.1	-0.240465	2.49906e-08	3.32154e-07
BTD	3p25.1	-0.240851	2.37002e-08	3.16799e-07
TIFA	4q25	-0.240959	2.33529e-08	3.12577e-07
SGCB	4q12	-0.241045	2.30769e-08	3.09299e-07
PSMG2	18p11.21	-0.241098	2.29108e-08	3.07486e-07
LST1	6p21.33	-0.241281	2.23414e-08	3.00657e-07
ABCA5	17q24.3	-0.241567	2.14765e-08	2.89605e-07
KCNK7	11q13.1	-0.241617	2.13302e-08	2.88023e-07
MT1X	16q13	-0.241722	2.10226e-08	2.84062e-07
IER5	1q25.3	-0.24175	2.09427e-08	2.83174e-07
DNAJC4	11q13.1	-0.241783	2.08484e-08	2.82092e-07
HELQ	4q21.23	-0.241805	2.07838e-08	2.81408e-07
MYL12A	18p11.31	-0.242018	2.01809e-08	2.73805e-07
TP53TG1	7q21.12	-0.242332	1.93259e-08	2.62922e-07
SCOC	4q31.1	-0.242437	1.90457e-08	2.59465e-07
IL7	8q21.13	-0.242482	1.89296e-08	2.58237e-07
ATG14	14q22.3	-0.242615	1.8584e-08	2.53697e-07
ABI1	10p12.1	-0.242624	1.85602e-08	2.53546e-07
PPM1M	3p21.2	-0.242688	1.83952e-08	2.51661e-07
MS4A6A	11q12.2	-0.242719	1.83178e-08	2.5127e-07
PHLDA3	1q32.1	-0.242719	1.8317e-08	2.5127e-07
EPS15	1p32.3	-0.242779	1.81661e-08	2.49705e-07
TST	22q12.3	-0.242789	1.81415e-08	2.4954e-07
SH3GLB2	9q34.11	-0.242838	1.80175e-08	2.48006e-07
GPR137B	1q42.3	-0.243167	1.72153e-08	2.37292e-07
PIGP	21q22.13	-0.243284	1.69359e-08	2.33765e-07
PHF1	6p21.32	-0.243324	1.68422e-08	2.32633e-07
PRIMPOL	4q35.1	-0.243363	1.67525e-08	2.31716e-07
THAP7	22q11.21	-0.243372	1.67308e-08	2.31577e-07
ZBTB7C	18q21.1	-0.243756	1.58617e-08	2.20468e-07
THAP3	1p36.31	-0.244368	1.45644e-08	2.04436e-07
ACKR4	3q22.1	-0.244383	1.45343e-08	2.04302e-07
C3ORF38	3p11.1	-0.244433	1.44334e-08	2.03027e-07
ERCC1	19q13.32	-0.244469	1.43605e-08	2.02144e-07
MT2A	16q13	-0.244536	1.42272e-08	2.00551e-07
DERL3	22q11.23	-0.244556	1.41884e-08	2.00147e-07
CDC42SE2	5q31.1	-0.244591	1.41182e-08	1.99298e-07
CELF6	15q23	-0.244853	1.36102e-08	1.92949e-07
HMOX1	22q12.3	-0.245094	1.31593e-08	1.87089e-07
NUDT22	11q13.1	-0.245101	1.31458e-08	1.87032e-07
CCL28	5p12	-0.245136	1.30816e-08	1.86251e-07
ADPRM	17p13.1	-0.245237	1.28991e-08	1.83916e-07
IL1R2	2q11.2	-0.245328	1.27359e-08	1.8198e-07
FAM131A	3q27.1	-0.245385	1.26341e-08	1.80916e-07
UGP2	2p15	-0.245454	1.25124e-08	1.79303e-07
UNC119	17q11.2	-0.24548	1.24676e-08	1.78789e-07
TFF2	21q22.3	-0.245667	1.2144e-08	1.74275e-07
C4ORF33	4q28.2	-0.245697	1.20928e-08	1.73665e-07
AQP3	9p13.3	-0.24589	1.17691e-08	1.69261e-07
NECAP1	12p13.31	-0.246049	1.15097e-08	1.6577e-07
PRKAG2	7q36.1	-0.246141	1.13619e-08	1.63879e-07
IL17RC	3p25.3	-0.246291	1.11245e-08	1.60921e-07
PTEN	10q23.31	-0.246392	1.0968e-08	1.59005e-07
EID1	15q21.1	-0.246595	1.06592e-08	1.54865e-07
CHMP2B	3p11.2	-0.246615	1.06286e-08	1.54535e-07
LCN2	9q34.11	-0.246739	1.0444e-08	1.52072e-07
BLZF1	1q24.2	-0.246794	1.03641e-08	1.51241e-07
RAB27B	18q21.2	-0.24716	9.84146e-09	1.43826e-07
DCUN1D4	4q12	-0.247309	9.63732e-09	1.41153e-07
TLR3	4q35.1	-0.247343	9.59108e-09	1.4058e-07
GPR108	19p13.3	-0.247485	9.4006e-09	1.37889e-07
GLRX	5q15	-0.247667	9.16087e-09	1.34571e-07
CFAP69	7q21.13	-0.247706	9.11044e-09	1.3393e-07
PTPN22	1p13.2	-0.247758	9.04429e-09	1.33055e-07
SLC25A16	10q21.3	-0.247867	8.906e-09	1.31118e-07
CD48	1q23.3	-0.248009	8.72837e-09	1.28598e-07
SMDT1	22q13.2	-0.248035	8.69608e-09	1.28217e-07
DGCR6	22q11.21	-0.248116	8.59648e-09	1.26843e-07
TFF3	21q22.3	-0.248422	8.23095e-09	1.2163e-07
MIEF2	17p11.2	-0.248472	8.17294e-09	1.20952e-07
IKBIP	12q23.1	-0.248521	8.116e-09	1.20289e-07
ZFAND6	15q25.1	-0.248547	8.08587e-09	1.20021e-07
CD52	1p36.11	-0.248774	7.82981e-09	1.16394e-07
CREB3	9p13.3	-0.249216	7.35225e-09	1.09705e-07
ENTPD8	9q34.3	-0.249238	7.32861e-09	1.09434e-07
TTC33	5p13.1	-0.249289	7.27601e-09	1.08812e-07
RWDD2A	6q14.1	-0.249307	7.25713e-09	1.08611e-07
GINM1	6q25.1	-0.249645	6.91591e-09	1.03895e-07
CASTOR1	22q12.2	-0.249688	6.87388e-09	1.03342e-07
MGST2	4q31.1	-0.249894	6.67437e-09	1.00647e-07
FAM151B	5q14.1	-0.250038	6.53854e-09	9.86734e-08
OSTM1	6q21	-0.250322	6.27751e-09	9.50225e-08
SECTM1	17q25.3	-0.250362	6.2417e-09	9.45524e-08
CNIH1	14q22.2	-0.250409	6.20011e-09	9.40658e-08
HEBP2	6q24.1	-0.250412	6.19764e-09	9.40658e-08
TINAGL1	1p35.2	-0.250514	6.10721e-09	9.27979e-08
RNF14	5q31.3	-0.250626	6.01008e-09	9.13919e-08
PRDM8	4q21.21	-0.25112	5.59841e-09	8.57877e-08
CCDC126	7p15.3	-0.251251	5.49408e-09	8.43188e-08
CAST	5q15	-0.251313	5.44554e-09	8.36384e-08
CTSE	1q32.1	-0.251359	5.40958e-09	8.32146e-08
CASD1	7q21.3	-0.251391	5.38461e-09	8.28947e-08
CMTM6	3p22.3	-0.251421	5.36172e-09	8.26063e-08
TMEM144	4q32.1	-0.251437	5.34945e-09	8.24811e-08
ERLEC1	2p16.2	-0.251491	5.30827e-09	8.19095e-08
CYP3A5	7q22.1	-0.251548	5.26473e-09	8.14439e-08
SEC61B	9q22.33	-0.251573	5.24595e-09	8.13266e-08
KBTBD3	11q22.3	-0.251642	5.19393e-09	8.06458e-08
DPH3	3p25.1	-0.251653	5.18549e-09	8.05776e-08
UBE2J2	1p36.33	-0.251698	5.15202e-09	8.01202e-08
CCDC152	5p12	-0.251933	4.98031e-09	7.7632e-08
HBP1	7q22.3	-0.252022	4.917e-09	7.67052e-08
DERA	12p12.3	-0.252112	4.85352e-09	7.57743e-08
HSD17B11	4q22.1	-0.252403	4.65388e-09	7.28863e-08
ICAM3	19p13.2	-0.252558	4.55092e-09	7.13863e-08
LMF2	22q13.33	-0.252651	4.49024e-09	7.04901e-08
SIGIRR	11p15.5	-0.252704	4.45587e-09	7.01165e-08
KLF4	9q31.2	-0.252857	4.35832e-09	6.86358e-08
SSR2	1q22	-0.252902	4.32953e-09	6.82364e-08
RGL4	22q11.23	-0.252922	4.31703e-09	6.80934e-08
SNX3	6q21	-0.252971	4.28688e-09	6.77253e-08
C1ORF210	1p34.2	-0.253176	4.1616e-09	6.57983e-08
NFKBIZ	3q12.3	-0.253207	4.14273e-09	6.56042e-08
CD2	1p13.1	-0.253247	4.11902e-09	6.53328e-08
OSTF1	9q21.13	-0.253357	4.05341e-09	6.43949e-08
LEPROT	1p31.3	-0.253571	3.9294e-09	6.25617e-08
SNAI3	16q24.2	-0.253594	3.91667e-09	6.24848e-08
CD55	1q32.2	-0.253713	3.84956e-09	6.15003e-08
BDKRB1	14q32.2	-0.25388	3.75684e-09	6.01638e-08
C2CD4B	15q22.2	-0.254102	3.63744e-09	5.83929e-08
IL18RAP	2q12.1	-0.254233	3.56887e-09	5.74776e-08
PLAC9	10q22.3	-0.254518	3.42385e-09	5.52315e-08
ARPC3	12q24.11	-0.254575	3.39559e-09	5.48548e-08
TMEM167B	1p13.3	-0.254764	3.30311e-09	5.34572e-08
EVI2B	17q11.2	-0.254829	3.27172e-09	5.30354e-08
MIR155HG	21q21.3	-0.254897	3.23964e-09	5.25582e-08
LKAAEAR1	20q13.33	-0.254919	3.22922e-09	5.24319e-08
RPS27L	15q22.2	-0.255022	3.18118e-09	5.17788e-08
KATNBL1P6	6q24.3	-0.255061	3.16287e-09	5.1523e-08
HCST	19q13.12	-0.255087	3.15112e-09	5.13736e-08
TINF2	14q12	-0.255157	3.11864e-09	5.09275e-08
KRCC1	2p11.2	-0.2553	3.05429e-09	4.99998e-08
PRXL2C	9q22.33	-0.255545	2.9469e-09	4.83214e-08
C1QTNF12	1p36.33	-0.255683	2.88789e-09	4.7432e-08
DAD1	14q11.2	-0.255718	2.87285e-09	4.73022e-08
LOC644936	5q14.1	-0.25574	2.86358e-09	4.71885e-08
GOLM2	15q15.3	-0.255778	2.84785e-09	4.70005e-08
LY96	8q21.11	-0.255839	2.82249e-09	4.66661e-08
CCPG1	15q21.3	-0.255873	2.80857e-09	4.64746e-08
VMP1	17q23.1	-0.255972	2.76809e-09	4.58925e-08
TWSG1	18p11.22	-0.255978	2.76541e-09	4.58925e-08
ARF4	3p14.3	-0.256057	2.73352e-09	4.54216e-08
TXNL1	18q21.31	-0.256351	2.61812e-09	4.36499e-08
CLDND1	3q11.2	-0.256405	2.5976e-09	4.33442e-08
AMN1	12p11.21	-0.256518	2.55465e-09	4.2735e-08
NDUFB4	3q13.33	-0.256592	2.52716e-09	4.23464e-08
LITAF	16p13.13	-0.256738	2.4735e-09	4.14822e-08
CD200R1	3q13.2	-0.256742	2.47194e-09	4.14822e-08
DYNLT4	1p34.1	-0.256903	2.41404e-09	4.05535e-08
LRRC26	9q34.3	-0.256986	2.3845e-09	4.0125e-08
RIPK3	14q12	-0.257147	2.32868e-09	3.92188e-08
C19ORF38	19p13.2	-0.257153	2.32673e-09	3.92188e-08
GUK1	1q42.13	-0.257302	2.27623e-09	3.84332e-08
CDHR4	3p21.31	-0.257582	2.18409e-09	3.70346e-08
ST3GAL4	11q24.2	-0.257614	2.17372e-09	3.68901e-08
LXN	3q25.32	-0.257716	2.14112e-09	3.6368e-08
BACE2	21q22.2-q22.3	-0.257813	2.11075e-09	3.58827e-08
SLC50A1	1q22	-0.257967	2.06315e-09	3.51939e-08
WSB2	12q24.23	-0.258187	1.99715e-09	3.40972e-08
RAP1A	1p13.2	-0.258371	1.94345e-09	3.32968e-08
TMEM141	9q34.3	-0.258419	1.92964e-09	3.31152e-08
RER1	1p36.32	-0.258649	1.86475e-09	3.20293e-08
RNF215	22q12.2	-0.258894	1.79824e-09	3.09136e-08
ELMOD3	2p11.2	-0.259203	1.71757e-09	2.96549e-08
GSTO1	10q25.1	-0.259239	1.70836e-09	2.95215e-08
BCL10	1p22.3	-0.25965	1.60697e-09	2.78906e-08
SNX6	14q13.1	-0.259761	1.58061e-09	2.7505e-08
SPCS3	4q34.2	-0.259832	1.56407e-09	2.72499e-08
CRYZL1	21q22.11	-0.259908	1.54641e-09	2.70281e-08
PRADC1	2p13.2	-0.260115	1.49929e-09	2.6274e-08
SYT8	11p15.5	-0.26018	1.48483e-09	2.60435e-08
CCDC68	18q21.2	-0.2603	1.4584e-09	2.56478e-08
UPP1	7p12.3	-0.260318	1.45459e-09	2.56034e-08
NDUFV2	18p11.22	-0.260332	1.45153e-09	2.55722e-08
SNX24	5q23.2	-0.260396	1.43763e-09	2.53722e-08
CYSTM1	5q31.3	-0.260447	1.42687e-09	2.52271e-08
KAT2B	3p24.3	-0.260447	1.42686e-09	2.52271e-08
SDCBP2	20p13	-0.260644	1.3854e-09	2.46694e-08
SGSM3	22q13.1	-0.26081	1.35134e-09	2.41298e-08
SURF1	9q34.2	-0.261176	1.2793e-09	2.29237e-08
IFT27	22q12.3	-0.261193	1.27602e-09	2.29062e-08
METTL4	18p11.32	-0.261233	1.26842e-09	2.27903e-08
UBLCP1	5q33.3	-0.261404	1.23616e-09	2.22509e-08
SELENOF	1p22.3	-0.261442	1.22913e-09	2.21444e-08
ELL3	15q15.3	-0.261491	1.22017e-09	2.2003e-08
ATP6V1G1	9q32	-0.261853	1.15567e-09	2.09347e-08
THAP6	4q21.1	-0.261876	1.15164e-09	2.08808e-08
C9ORF72	9p21.2	-0.262113	1.11122e-09	2.02031e-08
SERTAD1	19q13.2	-0.262149	1.10525e-09	2.0113e-08
TNFSF10	3q26	-0.26215	1.10502e-09	2.0113e-08
GRAMD2B	5q23.2	-0.262321	1.07691e-09	1.96692e-08
SGMS2	4q25	-0.262422	1.06068e-09	1.93906e-08
TPGS1	19p13.3	-0.262446	1.05691e-09	1.93395e-08
UBE2D3	4q24	-0.262617	1.02996e-09	1.88636e-08
BRI3	7q21.3	-0.263007	9.71123e-10	1.78683e-08
ZCCHC10	5q31.1	-0.263263	9.34141e-10	1.72038e-08
TRAM1	8q13.3	-0.263511	8.99745e-10	1.65857e-08
FBXO8	4q34.1	-0.263868	8.52356e-10	1.57685e-08
TNFRSF14	1p36.32	-0.264008	8.34472e-10	1.54685e-08
PDE4C	19p13.11	-0.264626	7.59662e-10	1.41875e-08
GCNT4	5q13.3	-0.26474	7.46622e-10	1.39833e-08
IL10	1q32.1	-0.26494	7.24272e-10	1.35775e-08
TM2D1	1p31.3	-0.264996	7.18112e-10	1.35002e-08
IFNAR1	21q22.11	-0.265215	6.94467e-10	1.30804e-08
H1-2	6p22.2	-0.265433	6.71776e-10	1.27012e-08
TMEM50A	1p36.11	-0.265899	6.25662e-10	1.18631e-08
LACTB	15q22.2	-0.266239	5.93881e-10	1.12928e-08
RPS26P11	Xq13.1	-0.266347	5.84197e-10	1.113e-08
ZMYND12	1p34.2	-0.266509	5.69823e-10	1.08665e-08
ABTB1	3q21.3	-0.266981	5.30023e-10	1.01562e-08
UBXN6	19p13	-0.267	5.28484e-10	1.01365e-08
ATP6V1E1	22q11.21	-0.267196	5.1277e-10	9.84555e-09
IL18	11q23.1	-0.267246	5.08876e-10	9.78872e-09
CD59	11p13	-0.267576	4.83668e-10	9.34904e-09
MGST3	1q24.1	-0.267674	4.76409e-10	9.22666e-09
P2RX4	12q24.31	-0.267714	4.73522e-10	9.17969e-09
TBC1D10C	11q13.2	-0.267909	4.59435e-10	8.95898e-09
FXYD3	19q13.12	-0.267927	4.5816e-10	8.94289e-09
MED7	5q33.3	-0.267945	4.56897e-10	8.927e-09
TNFSF13	17p13.1	-0.267996	4.53358e-10	8.86656e-09
PPP1R36	14q23.3	-0.268819	3.99192e-10	7.87691e-09
TMEM179B	11q12.3	-0.268927	3.92608e-10	7.77011e-09
NOXA1	9q34.3	-0.269161	3.78628e-10	7.50839e-09
MTFR1L	1p36.11	-0.269293	3.70949e-10	7.36345e-09
C11ORF54	11q21	-0.26933	3.68834e-10	7.34345e-09
GPR171	3q25.1	-0.26959	3.54199e-10	7.07331e-09
S100A10	1q21.3	-0.269722	3.47052e-10	6.94454e-09
TRIM22	11p15.4	-0.270279	3.18217e-10	6.40621e-09
ST6GALNAC6	9q34.11	-0.270386	3.12981e-10	6.30719e-09
CTAGE1	18q11.2	-0.270437	3.10499e-10	6.26351e-09
GOLT1B	12p12.1	-0.270491	3.07905e-10	6.2175e-09
ISCA1P1	5q12.1	-0.270568	3.04209e-10	6.14909e-09
GPR183	13q32.3	-0.270714	2.97361e-10	6.02907e-09
AHR	7p21.1	-0.270808	2.93032e-10	5.94736e-09
MED18	1p35.3	-0.270844	2.91419e-10	5.92066e-09
SLC30A7	1p21.2	-0.271037	2.82757e-10	5.75054e-09
GAS2L1	22q12.2	-0.271249	2.73538e-10	5.56874e-09
PIM3	22q13.33	-0.271315	2.70727e-10	5.51716e-09
NAA38	17p13.1	-0.271446	2.65237e-10	5.42754e-09
CDC42	1p36.12	-0.271838	2.49444e-10	5.12017e-09
TVP23C	17p12	-0.27204	2.41655e-10	4.98084e-09
PKIB	6q22.31	-0.272165	2.36959e-10	4.89928e-09
REEP3	10q21.3	-0.272203	2.3555e-10	4.88031e-09
HCFC2	12q23.3	-0.272235	2.34398e-10	4.86657e-09
PDE4D	5q11.2-q12.1	-0.27235	2.3019e-10	4.78419e-09
LPAR6	13q14.2	-0.272493	2.25086e-10	4.69283e-09
TCN2	22q12.2	-0.272605	2.21161e-10	4.6304e-09
EVI2A	17q11.2	-0.272953	2.09349e-10	4.40165e-09
ING4	12p13.31	-0.273216	2.00877e-10	4.24144e-09
PEX2	8q21.13	-0.273283	1.98748e-10	4.20096e-09
FAM89B	11q13.1	-0.27335	1.96658e-10	4.1612e-09
YIPF2	19p13.2	-0.273584	1.89525e-10	4.01882e-09
SLC2A13	12q12	-0.273618	1.88519e-10	4.00175e-09
HIGD1A	3p22.1	-0.273643	1.8778e-10	3.99033e-09
OVCA2	17p13.3	-0.274386	1.66959e-10	3.58232e-09
KLHDC1	14q21.3	-0.274416	1.66175e-10	3.57322e-09
FAM76A	1p35.3	-0.275114	1.4875e-10	3.2159e-09
CYB5D2	17p13.2	-0.275148	1.47962e-10	3.20234e-09
DGCR6L	22q11.21	-0.275192	1.4693e-10	3.18348e-09
MLPH	2q37.3	-0.275605	1.37581e-10	2.99069e-09
JKAMP	14q23.1	-0.275687	1.35807e-10	2.96253e-09
CDC42EP5	19q13.42	-0.275772	1.33977e-10	2.93157e-09
GNA15	19p13.3	-0.275947	1.30295e-10	2.85415e-09
GSKIP	14q32.2	-0.275966	1.29892e-10	2.85126e-09
ZMAT5	22q12.2	-0.276002	1.29147e-10	2.83838e-09
ATP6V0E1	5q35.1	-0.276303	1.23102e-10	2.71452e-09
KIAA0825	5q15	-0.276453	1.20195e-10	2.65336e-09
SLC35A1	6q15	-0.276637	1.167e-10	2.58482e-09
GLTP	12q24.11	-0.276744	1.14724e-10	2.54957e-09
TSPAN31	12q14.1	-0.277202	1.06625e-10	2.38288e-09
IER3IP1	18q21.1	-0.277234	1.06073e-10	2.37323e-09
C2ORF88	2q32.2	-0.27776	9.7485e-11	2.19341e-09
TMEM256	17p13.1	-0.27795	9.45653e-11	2.13323e-09
PYROXD1	12p12.1	-0.278143	9.16667e-11	2.07423e-09
HIGD2A	5q35.2	-0.278195	9.09114e-11	2.05948e-09
GNG12	1p31.3	-0.278219	9.05535e-11	2.05372e-09
TMEM219	16p11.2	-0.278374	8.83319e-11	2.00562e-09
TNFRSF1A	12p13.31	-0.278469	8.69825e-11	1.9795e-09
MPG	16p13.3	-0.278769	8.28838e-11	1.89272e-09
CDPF1	22q13.31	-0.278816	8.22538e-11	1.88049e-09
C4ORF3	4q26	-0.278943	8.05902e-11	1.84883e-09
SLC35A5	3q13.2	-0.27909	7.86973e-11	1.80917e-09
GZMM	19p13.3	-0.279363	7.53092e-11	1.74009e-09
TMED3	15q25.1	-0.279619	7.22552e-11	1.68088e-09
ZNF684	1p34.2	-0.27991	6.89336e-11	1.61115e-09
DNAI1	9p13.3	-0.279916	6.88624e-11	1.61115e-09
TNFSF12	17p13.1	-0.279934	6.86624e-11	1.60859e-09
CRB3	19p13.3	-0.280059	6.72857e-11	1.5782e-09
RELL1	4p14	-0.28025	6.52352e-11	1.53372e-09
KLRB1	12p13.31	-0.280297	6.47395e-11	1.52387e-09
SGPP1	14q23.2	-0.280635	6.1285e-11	1.44941e-09
DRAM2	1p13.3	-0.280912	5.85855e-11	1.39053e-09
DNAJC28	21q22.11	-0.280945	5.82682e-11	1.38465e-09
BOLA1	1q21.2	-0.280967	5.8065e-11	1.38148e-09
ABHD17A	19p13.3	-0.281007	5.76827e-11	1.37402e-09
GPR34	Xp11.4	-0.281116	5.66731e-11	1.35159e-09
TMED7	5q22.3	-0.281544	5.28603e-11	1.27287e-09
ARPC5	1q25.3	-0.281925	4.96708e-11	1.20777e-09
SRA1	5q31.3	-0.28206	4.85914e-11	1.18297e-09
SAT2	17p13.1	-0.282162	4.77851e-11	1.16619e-09
TP53I3	2p23.3	-0.28219	4.75654e-11	1.16232e-09
C1ORF122	1p34.3	-0.282256	4.70572e-11	1.15267e-09
CRIP1	14q32.33	-0.282387	4.60578e-11	1.12958e-09
FAM241A	4q25	-0.282442	4.56449e-11	1.12222e-09
TSPAN1	1p34.1	-0.282836	4.27961e-11	1.05479e-09
RASL10A	22q12.2	-0.28306	4.12538e-11	1.02057e-09
MRPL54	19p13.3	-0.283091	4.10447e-11	1.01793e-09
ZMYM6	1p34.3	-0.283213	4.02301e-11	1.00273e-09
STX12	1p35.3	-0.283481	3.84957e-11	9.64331e-10
BMT2	7q31.1	-0.283655	3.74152e-11	9.40819e-10
SELENOT	3q25.1	-0.284152	3.44752e-11	8.72406e-10
ATP8B5P	9p13.3	-0.284296	3.36636e-11	8.54042e-10
PHPT1	9q34.3	-0.284393	3.31335e-11	8.41666e-10
FAM118B	11q24.2	-0.285814	2.61928e-11	6.78353e-10
BBS12	4q27	-0.286174	2.46754e-11	6.40724e-10
ZSWIM7	17p12	-0.286361	2.39214e-11	6.24405e-10
CFD	19p13.3	-0.287076	2.12371e-11	5.59477e-10
B2M	15q21.1	-0.287115	2.10995e-11	5.56591e-10
ABCA10	17q24.3	-0.287136	2.10241e-11	5.56076e-10
TATDN3	1q32.3	-0.287176	2.08863e-11	5.53167e-10
IMPA1	8q21.13	-0.287377	2.01982e-11	5.3637e-10
HEXA	15q23	-0.28739	2.01546e-11	5.3593e-10
PNRC1	6q15	-0.287713	1.90954e-11	5.1118e-10
CDKN1A	6p21.2	-0.287721	1.90712e-11	5.1118e-10
RNF185	22q12.2	-0.28775	1.89773e-11	5.0939e-10
MINDY3	10p13	-0.287841	1.86904e-11	5.02367e-10
LGALS3	14q22.3	-0.288278	1.7375e-11	4.71471e-10
ARL6IP5	3p14.1	-0.288414	1.69834e-11	4.62105e-10
STK17A	7p13	-0.288787	1.5953e-11	4.3526e-10
CCNG2	4q21.1	-0.2888	1.59178e-11	4.34897e-10
CFHR1	1q31.3	-0.289117	1.50933e-11	4.14077e-10
MED31	17p13.1	-0.289121	1.50825e-11	4.14077e-10
LY86	6p25.1	-0.290316	1.23341e-11	3.43113e-10
AGR3	7p21.1	-0.29073	1.14999e-11	3.21254e-10
FUT8-AS1	14q23.3	-0.291157	1.0699e-11	2.99724e-10
HOXB2	17q21.32	-0.291278	1.04817e-11	2.9488e-10
OSTC	4q25	-0.291463	1.01578e-11	2.86172e-10
BCAP29	7q22.3	-0.291494	1.01046e-11	2.85079e-10
ISCA1	9q21.33	-0.291498	1.00976e-11	2.85079e-10
ACADS	12q24.31	-0.291729	9.71029e-12	2.74733e-10
TRIOBP	22q13.1	-0.291992	9.28657e-12	2.63119e-10
BBLN	9q34.11	-0.293099	7.69099e-12	2.21061e-10
MGAT1	5q35.3	-0.293304	7.42552e-12	2.14359e-10
TRIQK	8q22.1	-0.293484	7.20066e-12	2.09082e-10
C14ORF28	14q21.2	-0.294395	6.16076e-12	1.81001e-10
CD69	12p13.31	-0.294449	6.104e-12	1.79599e-10
B3GALT4	6p21.32	-0.294516	6.035e-12	1.77831e-10
AZI2	3p24.1	-0.296114	4.58374e-12	1.37512e-10
MDP1	14q12	-0.296376	4.38091e-12	1.32225e-10
SLC66A3	2p25.1	-0.296669	4.16403e-12	1.26062e-10
SMIM14	4p14	-0.296718	4.12926e-12	1.252e-10
VAPA	18p11.22	-0.296989	3.93945e-12	1.19627e-10
MYL12B	18p11.31	-0.297106	3.86031e-12	1.17583e-10
LYRM9	17q11.2	-0.298081	3.25951e-12	1.00049e-10
CLIC3	9q34.3	-0.298202	3.19146e-12	9.82634e-11
MMP23A	1p36.33	-0.298834	2.85862e-12	8.8702e-11
TMEM50B	21q22.11	-0.298877	2.83702e-12	8.81691e-11
MRPL34	19p13.11	-0.29917	2.69582e-12	8.40436e-11
SNAPC2	19p13.2	-0.299533	2.52969e-12	7.93619e-11
SH3GLB1	1p22.3	-0.299752	2.43463e-12	7.67428e-11
UBE2B	5q31.1	-0.300001	2.33061e-12	7.36976e-11
RAB18	10p12.1	-0.300452	2.15354e-12	6.85342e-11
RAB2B	14q11.2	-0.300693	2.06419e-12	6.5796e-11
CTSO	4q32.1	-0.3008	2.0256e-12	6.46697e-11
S100A13	1q21.3	-0.300839	2.01169e-12	6.43287e-11
MEI1	22q13.2	-0.301025	1.9469e-12	6.24578e-11
SLC40A1	2q32.2	-0.30118	1.89464e-12	6.08796e-11
GNG10	9q31.3	-0.301355	1.83724e-12	5.93227e-11
EVA1B	1p34.3	-0.301363	1.83447e-12	5.93227e-11
TOP6BL	11q13.2	-0.301658	1.74143e-12	5.64256e-11
MCEE	2p13.3	-0.301729	1.72004e-12	5.59104e-11
C19ORF33	19q13.2	-0.302116	1.60616e-12	5.28915e-11
BIK	22q13.2	-0.302218	1.5776e-12	5.20371e-11
RUFY2	10q21.3	-0.302839	1.41347e-12	4.67786e-11
FBXO33	14q21.1	-0.303286	1.3057e-12	4.33563e-11
SELENOM	22q12.2	-0.304401	1.0708e-12	3.59161e-11
HSBP1L1	18q23	-0.304427	1.06571e-12	3.58057e-11
TP53INP1	8q22.1	-0.304693	1.01637e-12	3.43803e-11
COA8	14q32.33	-0.305161	9.34869e-13	3.19494e-11
RAPGEF3	12q13.11	-0.305398	8.96009e-13	3.07269e-11
IFNGR2	21q22.11	-0.30546	8.86172e-13	3.04421e-11
TNFAIP8	5q23.1	-0.305625	8.60326e-13	2.96053e-11
MAFF	22q13.1	-0.306007	8.03471e-13	2.78415e-11
NPC2	14q24.3	-0.306504	7.3487e-13	2.56882e-11
C18ORF21	18q12.2	-0.306617	7.20033e-13	2.53029e-11
RAB33B	4q31.1	-0.307366	6.29206e-13	2.22806e-11
TAX1BP3	17p13.2	-0.307595	6.03772e-13	2.15216e-11
ITM2B	13q14.2	-0.309065	4.62715e-13	1.67334e-11
CD63	12q13.2	-0.309105	4.59354e-13	1.66422e-11
GLMP	1q22	-0.30911	4.58968e-13	1.66422e-11
ATP6V0B	1p34.1	-0.309412	4.34478e-13	1.58565e-11
POLD4	11q13.2	-0.309506	4.27088e-13	1.56154e-11
TMEM218	11q24.2	-0.309931	3.95304e-13	1.46334e-11
KATNBL1	15q14	-0.310684	3.44595e-13	1.28593e-11
OCEL1	19p13.11	-0.310903	3.3106e-13	1.24007e-11
C12ORF57	12p13.31	-0.312028	2.69452e-13	1.0189e-11
DERL2	17p13.2	-0.312929	2.28293e-13	8.73221e-12
KDELR3	22q13.1	-0.31467	1.65499e-13	6.4861e-12
CEBPD	8q11.21	-0.315932	1.30911e-13	5.20764e-12
CHKB	22q13.33	-0.316208	1.24355e-13	4.99681e-12
TMEM263	12q23.3	-0.316541	1.16859e-13	4.72425e-12
YIPF5	5q31.3	-0.316793	1.11484e-13	4.56261e-12
DENND6B	22q13.33	-0.317814	9.20774e-14	3.78393e-12
ARSA	22q13.33	-0.317974	8.93604e-14	3.67987e-12
EIF4E3	3p13	-0.318016	8.86595e-14	3.65858e-12
TXNDC15	5q31.1	-0.318465	8.14942e-14	3.37692e-12
C5ORF15	5q31.1	-0.319224	7.06408e-14	2.94559e-12
FCHO2	5q13.2	-0.319801	6.33505e-14	2.66393e-12
FBXL5	4p15.32	-0.319956	6.1523e-14	2.59257e-12
PPCS	1p34.2	-0.320151	5.92933e-14	2.50924e-12
VAMP4	1q24.3	-0.320153	5.92658e-14	2.50924e-12
ARFGAP3	22q13.2	-0.320293	5.77138e-14	2.45809e-12
ABHD3	18q11.2	-0.321673	4.44135e-14	1.9204e-12
PHETA2	22q13.2	-0.321687	4.42952e-14	1.91946e-12
GABARAP	17p13.1	-0.321987	4.18384e-14	1.81696e-12
LINC00324	17p13.1	-0.3224	3.86725e-14	1.68684e-12
MMP28	17q12	-0.322401	3.86615e-14	1.68684e-12
IFNGR1	6q23.3	-0.322698	3.65314e-14	1.60046e-12
STAM2	2q23.3	-0.324814	2.43464e-14	1.08627e-12
ALKBH7	19p13.3	-0.325309	2.21335e-14	1.00054e-12
SCO2	22q13.33	-0.325576	2.10201e-14	9.56725e-13
IL15	4q31.21	-0.326149	1.88161e-14	8.66327e-13
A1BG	19q13.43	-0.326532	1.74705e-14	8.1379e-13
TMEM106B	7p21.3	-0.326669	1.70132e-14	7.94348e-13
ACTR10	14q23.1	-0.327242	1.52243e-14	7.12498e-13
BIRC2	11q22.2	-0.327615	1.41577e-14	6.6729e-13
COMMD3	10p12.2	-0.32791	1.33697e-14	6.34663e-13
NAPG	18p11.22	-0.329875	9.10555e-15	4.47184e-13
GNG5	1p22.3	-0.330167	8.59799e-15	4.24352e-13
CD244	1q23.3	-0.330729	7.69843e-15	3.85697e-13
MIA2	14q13.2	-0.330977	7.33249e-15	3.69223e-13
SNX11	17q21.32	-0.331786	6.25132e-15	3.19637e-13
DNAJB9	7q31.1	-0.331867	6.15102e-15	3.15319e-13
FAS	10q23.31	-0.332837	5.07651e-15	2.64324e-13
NDFIP1	5q31.3	-0.33334	4.5941e-15	2.41737e-13
MPPE1	18p11.21	-0.334395	3.72398e-15	1.98048e-13
OTUD1	10p12.2	-0.335821	2.80052e-15	1.51365e-13
STK17B	2q32.3	-0.335861	2.77785e-15	1.50826e-13
TANK	2q24.2	-0.33619	2.60063e-15	1.42106e-13
IL10RB	21q22.11	-0.337956	1.82224e-15	1.0181e-13
NECAP2	1p36.13	-0.338544	1.61798e-15	9.14253e-14
S1PR4	19p13.3	-0.340624	1.06019e-15	6.14785e-14
LINC02875	17q23.2	-0.340645	1.05561e-15	6.13919e-14
SMPDL3A	6q22.31	-0.341557	8.76169e-16	5.15592e-14
YIPF1	1p32.3	-0.342454	7.29042e-16	4.31567e-14
SYTL1	1p36.11	-0.342576	7.11022e-16	4.22579e-14
GGACT	13q32.3	-0.342736	6.87911e-16	4.10888e-14
MIER1	1p31.3	-0.344816	4.47896e-16	2.77528e-14
TSPO	22q13.2	-0.347213	2.72048e-16	1.75683e-14
RHOC	1p13.2	-0.347724	2.44506e-16	1.58411e-14
S100A6	1q21.3	-0.347912	2.35056e-16	1.52786e-14
ETFRF1	12p12.1	-0.34878	1.95956e-16	1.29058e-14
TEN1	17q25.1	-0.35068	1.31274e-16	8.81622e-15
MARCHF2	19p13.2	-0.353019	7.98897e-17	5.61486e-15
YPEL5	2p23.1	-0.353988	6.49428e-17	4.62979e-15
TMEM9B	11p15.4	-0.353994	6.48616e-17	4.62979e-15
BAD	11q13.1	-0.355516	4.67876e-17	3.42134e-15
RAP1B	12q15	-0.357223	3.23733e-17	2.42983e-15
CGRRF1	14q22.2	-0.357587	2.99163e-17	2.25392e-15
TMEM59	1p32.3	-0.358702	2.34832e-17	1.78958e-15
NMRK1	9q21.13	-0.359194	2.1097e-17	1.61392e-15
TMBIM4	12q14.3	-0.361666	1.22801e-17	9.80924e-16
RIOK3	18q11.2	-0.362049	1.12882e-17	9.16416e-16
RILP	17p13.3	-0.364009	7.32074e-18	6.14386e-16
TMEM134	11q13.2	-0.36568	5.04869e-18	4.36602e-16
RNASEK	17p13.1	-0.366635	4.07815e-18	3.57332e-16
COQ10B	2q33.1	-0.368009	2.99659e-18	2.72156e-16
CIMAP1B	22q13.33	-0.371666	1.31012e-18	1.2528e-16
PTTG1IP	21q22.3	-0.371976	1.22061e-18	1.17854e-16
CD58	1p13.1	-0.372339	1.12376e-18	1.09566e-16
BBS4	15q24.1	-0.378566	2.6704e-19	2.88664e-17
TMEM165	4q12	-0.383793	7.80378e-20	9.29896e-18
CHIC2	4q12	-0.385434	5.27995e-20	6.64672e-18
CCDC107	9p13.3	-0.390969	1.39006e-20	1.98909e-18
TSPAN17	5q35.2	-0.395577	4.48753e-21	7.08388e-19
CTBS	1p22.3	-0.395824	4.2219e-21	6.71788e-19
RNF11	1p32.3	-0.400708	1.24798e-21	2.15847e-19
MIR22HG	17p13.3	-0.401267	1.08407e-21	1.89141e-19
HSCB	22q12.1	-0.402729	7.49252e-22	1.31882e-19
TBC1D10A	22q12.2	-0.40637	2.96169e-22	5.61029e-20
IFT20	17q11.2	-0.412019	6.85763e-23	1.46665e-20
C18ORF32	18q21.1	-0.453724	5.69196e-28	2.46115e-25

## Sheet: Table S3 RNA-Seq
GeneSymbol	geneID	1-lovo-NC.FPKM	2-lovo-NC.FPKM	3-lovo-NC.FPKM	4-lovo-si.FPKM	5-lovo-si.FPKM	6-lovo-si.FPKM	logFC	logCPM	pval	FDR	Regulation
EREG	ENSG00000124882	18.07	19.38	18.2	97.04	85.92	91.24	2.34301	8.30819	7.58161e-177	4.59484e-172	Ups
EMP1	ENSG00000134531	10.93	12.23	11.33	46.78	44.41	43.54	2.00952	7.8001	8.10666e-124	2.45652e-119	Ups
ADAM32	ENSG00000197140	0.12	0.06	0.08	1.33	1.25	1.57	3.98393	2.91798	1.54535e-91	3.12187e-87	Ups
DUSP5	ENSG00000138166	13.41	12.27	12.42	49.39	47.95	43.86	1.93189	6.25605	1.97809e-82	2.99705e-78	Ups
ERRFI1	ENSG00000116285	29.13	33.3	28.12	96.19	93.6	93.42	1.68916	8.03523	2.76912e-81	3.35645e-77	Ups
HMGA2	ENSG00000149948	2.54	2.78	2.7	7.77	7.7	7.84	1.58393	6.30877	4.61351e-80	4.66003e-76	Ups
ANGPT2	ENSG00000091879	5.24	5.48	5.43	15.3	15.25	16.38	1.58149	6.16934	7.84835e-80	6.79499e-76	Ups
ARRDC3	ENSG00000113369	4.88	5.13	4.68	15.97	14.87	15.36	1.69661	5.67171	1.08716e-79	8.23588e-76	Ups
CHAC1	ENSG00000128965	2.22	2.71	2.06	12.47	14.42	13.16	2.56583	4.02381	2.01443e-75	1.35649e-71	Ups
DUSP4	ENSG00000120875	10.47	11.47	11	29.04	27.74	29.68	1.43453	7.18658	6.80513e-75	3.76652e-71	Ups
FRZB	ENSG00000162998	4.31	4.79	4.86	18.56	19.79	17.77	2.04866	4.95845	6.83635e-75	3.76652e-71	Ups
TM4SF1	ENSG00000169908	33.14	31.31	31.42	107.82	126.11	106.79	1.87429	8.00492	1.96912e-71	9.9449e-68	Ups
SF3B3	ENSG00000189091	30.16	34.86	31.34	10.15	8.28	10.49	-1.69601	8.00665	1.49243e-69	6.95761e-66	Down
SERPINE2	ENSG00000135919	21.6	21.69	19.71	57.18	59.53	56.66	1.50392	8.47402	4.12866e-67	1.78727e-63	Ups
CHPF	ENSG00000123989	12.2	14.29	14.45	41.46	47.42	44.51	1.74898	6.62809	7.27461e-66	2.93918e-62	Ups
PTBP2	ENSG00000117569	2.18	2.25	2.28	5.82	6.19	6.36	1.49486	5.95068	1.5747e-63	5.96468e-60	Ups
LINC00641	ENSG00000258441	2.2	2.28	2.1	6.41	6.71	6.82	1.64152	4.6724	1.74661e-56	6.22666e-53	Ups
IRS2	ENSG00000185950	3.69	4.35	3.97	10.74	10.89	10.54	1.46624	5.91818	5.10605e-56	1.71918e-52	Ups
PSMA4	ENSG00000041357	29.01	26.81	27.94	10.72	10.84	11.18	-1.31312	7.07913	2.90719e-54	9.27316e-51	Down
ANKRD46	ENSG00000186106	4.01	4.21	4.13	10.66	11.17	10.7	1.43966	5.45493	3.25283e-54	9.8569e-51	Ups
IL6R	ENSG00000160712	1.93	1.81	1.67	7.02	5.77	6.03	1.83923	4.71501	3.53679e-54	1.0207e-50	Ups
ZFP36L1	ENSG00000185650	15.86	17.53	16.69	38.87	36.6	38.16	1.2248	7.14573	6.78986e-54	1.87045e-50	Ups
GABARAPL1	ENSG00000139112	15.55	16.23	15.68	43.02	47.22	40.59	1.50769	6.92387	6.29413e-53	1.6585e-49	Ups
CPA4	ENSG00000128510	2.79	3.57	3.18	9.79	9.98	9.74	1.67263	4.69947	1.68906e-52	4.26523e-49	Ups
TMEM198	ENSG00000188760	1.27	1.39	1.01	6.29	6.58	5.59	2.38088	3.26508	2.94208e-51	7.13219e-48	Ups
DHCR24	ENSG00000116133	88.54	89.93	90.36	40.86	35.89	41.22	-1.14746	8.63806	1.22488e-49	2.85516e-46	Down
TNFRSF1B	ENSG00000028137	12.57	12.54	12.88	31.34	29.54	28.81	1.28108	6.33835	3.60927e-49	8.10147e-46	Ups
IRAK1	ENSG00000184216	48.71	49.68	46	20.54	20.14	20.63	-1.19333	7.06302	1.25587e-48	2.71829e-45	Down
PSMA3	ENSG00000100567	49.57	44.17	46.48	17.69	17.89	18.78	-1.3253	6.64952	1.8527e-48	3.87181e-45	Down
GPRC5A	ENSG00000013588	9.7	11.19	9.58	25.58	22.59	24.88	1.30403	7.05481	3.96537e-48	8.01071e-45	Ups
DDIT4	ENSG00000168209	21.48	26.69	20.04	66.94	72.38	66.82	1.64244	6.609	2.86553e-47	5.6021e-44	Ups
SREBF1	ENSG00000072310	9.17	9.18	9.86	3.41	3.37	4	-1.34492	5.73759	2.53197e-46	4.79531e-43	Down
ADGRF1	ENSG00000153292	0.67	0.79	0.52	2.26	2.21	2.42	1.84694	4.20995	2.27704e-45	4.18182e-42	Ups
KRT34	ENSG00000131737	11.24	11.05	10.22	31.23	30.84	28.03	1.51361	5.07309	2.93148e-45	5.22536e-42	Ups
HBP1	ENSG00000105856	2.41	2.28	2.46	6.11	6.08	6.18	1.39881	4.76627	3.3355e-45	5.77566e-42	Ups
POLA1	ENSG00000101868	4.14	4.44	4.11	1.67	1.67	1.81	-1.25588	5.5275	4.64709e-45	7.82325e-42	Down
HMOX1	ENSG00000100292	8.58	8.52	8.98	23.19	20.59	20.99	1.3516	5.13589	2.85727e-44	4.68013e-41	Ups
MYLK2	ENSG00000101306	0.15	0.21	0.25	2.02	1.9	2.02	3.30805	1.75246	3.04678e-44	4.85921e-41	Ups
BMF	ENSG00000104081	1.34	1.97	1.93	6.03	6.55	5.99	1.86926	4.44805	1.83951e-43	2.85856e-40	Ups
PLEKHG4	ENSG00000196155	6.72	6.83	7.14	2.88	2.58	2.94	-1.25812	5.1502	2.60706e-42	3.95002e-39	Down
PIM1	ENSG00000137193	6.49	6.75	5.49	18.72	18.44	16.57	1.56478	5.20431	1.6968e-41	2.48936e-38	Ups
GZMB	ENSG00000100453	2.05	1.7	1.76	8.24	8.26	7.49	2.1558	2.817	1.72516e-41	2.48936e-38	Ups
STC2	ENSG00000113739	4.16	4.19	4.85	10.31	10.61	11.17	1.32088	5.26728	2.05325e-41	2.89389e-38	Ups
PLA2G15	ENSG00000103066	3.9	3.3	3.99	9.73	10.82	10.15	1.49607	4.97359	7.44683e-39	1.02572e-35	Ups
LRP10	ENSG00000197324	5.36	5.8	5.6	12.18	11.53	11.57	1.11638	5.95641	7.65161e-39	1.0305e-35	Ups
MT-RNR1	ENSG00000211459	1056.85	1086.69	1117.94	2483.41	3067.97	2559.35	1.36068	10.8322	7.15468e-38	9.3472e-35	Ups
DISP2	ENSG00000140323	0.76	0.86	0.75	2.39	2.22	2.04	1.53099	4.27174	7.24888e-38	9.3472e-35	Ups
FANCD2	ENSG00000144554	9.41	9.72	9.85	4.43	4.06	4.82	-1.08106	6.38022	1.85399e-37	2.34086e-34	Down
BCAR3	ENSG00000137936	11.45	11.89	11.55	22.99	22.46	22.6	1.0064	6.89886	2.88885e-37	3.57304e-34	Ups
SUDS3	ENSG00000111707	12.21	12.83	12.49	5.58	5.17	6.05	-1.11559	5.65045	3.11781e-37	3.7791e-34	Down
SMPD1	ENSG00000166311	4.81	5.04	4.82	11.47	12.4	11.94	1.33211	4.53984	1.61352e-36	1.9174e-33	Ups
TOB1	ENSG00000141232	16.95	16.29	15.22	35.93	38.14	35.29	1.21757	6.06104	3.38691e-36	3.94738e-33	Ups
CMYA5	ENSG00000164309	0.08	0.14	0.12	0.54	0.51	0.67	2.40612	2.33073	6.4649e-35	7.39255e-32	Ups
SORD	ENSG00000140263	9.6	10.24	10.19	5.07	4.65	4.81	-1.00482	6.52366	9.7537e-35	1.05558e-31	Down
HERPUD1	ENSG00000051108	8.92	8.66	9.32	17.73	18.55	18.74	1.07405	6.11983	1.00216e-34	1.06554e-31	Ups
POLD1	ENSG00000062822	15.9	17.47	17.55	7.82	7.72	8.29	-1.05209	5.9384	1.33691e-34	1.39695e-31	Down
NPM1	ENSG00000181163	250.1	221.35	242.59	105.65	111.91	108.74	-1.08733	10.4864	1.92537e-34	1.97775e-31	Down
SRGAP1	ENSG00000196935	1.11	1.29	1.26	3.23	2.49	3.11	1.3139	5.77858	3.90819e-34	3.9476e-31	Ups
CXCL8	ENSG00000169429	2.58	1.96	2.27	6.71	7.82	7.26	1.71507	3.43649	5.01931e-33	4.90637e-30	Ups
CXCR4	ENSG00000121966	12.51	11.38	11.45	26.14	27.4	25.39	1.20106	5.40457	7.37325e-33	7.09295e-30	Ups
RNF149	ENSG00000163162	15.08	16.62	15.85	31.41	32.66	30.31	1.03317	6.98539	2.8233e-32	2.6324e-29	Ups
C22orf46	ENSG00000184208	16.15	15.89	15.13	7.55	6.88	7.9	-1.03688	5.95997	4.13381e-32	3.7959e-29	Down
SLC17A5	ENSG00000119899	7.23	6.09	6.56	16.2	15.05	14.62	1.24617	5.24671	6.20436e-32	5.61217e-29	Ups
CDC45	ENSG00000093009	21.08	21.68	21.81	10.54	8.6	10.24	-1.09504	5.54081	8.35825e-32	7.44929e-29	Down
DCAF4L1	ENSG00000182308	0.11	0.12	0.16	0.9	1.26	1.01	3.0653	1.53951	1.23561e-31	1.06977e-28	Ups
KRT38	ENSG00000171360	2.29	2.63	2.08	7.21	6.23	6.25	1.53687	3.59453	3.01583e-31	2.47608e-28	Ups
FAM160B1	ENSG00000151553	8.69	9.96	8.91	18.51	16.75	19.72	1.03928	6.42475	3.02335e-31	2.47608e-28	Ups
HIRIP3	ENSG00000149929	16.12	14.91	15.01	7.06	6.89	6.72	-1.11479	5.30633	5.28667e-31	4.21577e-28	Down
CREG2	ENSG00000175874	1.75	1.83	2.05	4.24	4.86	4.58	1.32139	4.51974	1.78204e-30	1.38462e-27	Ups
AASS	ENSG00000008311	3.35	3.18	3.46	1.2	1.21	1.53	-1.2942	4.65363	2.08436e-30	1.59902e-27	Down
JUN	ENSG00000177606	6.9	8.34	7.46	15.42	15.74	15.79	1.09309	5.40335	3.98131e-30	2.97886e-27	Ups
DUSP6	ENSG00000139318	2.9	3.49	3.09	7.05	6.83	7.6	1.22717	4.32788	4.54941e-30	3.3539e-27	Ups
CYBRD1	ENSG00000071967	4.73	5.21	4.63	10.15	9.18	10.02	1.05438	5.25095	4.59324e-30	3.3539e-27	Ups
ABHD4	ENSG00000100439	3.35	3.7	3.45	8.7	7.67	7.56	1.22992	4.55524	7.42501e-30	5.35706e-27	Ups
RNF38	ENSG00000137075	5.07	4.83	4.5	10.15	9.12	9.89	1.06064	5.48638	1.4483e-29	1.02063e-26	Ups
SPRY4	ENSG00000187678	3.39	3.92	3.77	8.77	7.11	8.14	1.15752	5.2695	1.52618e-29	1.05107e-26	Ups
ROPN1L	ENSG00000145491	0.92	0.95	1.06	3.98	3.79	3.74	2.00549	2.16421	2.52094e-28	1.60822e-25	Ups
NOG	ENSG00000183691	7.09	6.93	7.82	15.59	15.49	15.65	1.13623	4.46265	5.87781e-28	3.63494e-25	Ups
MYH15	ENSG00000144821	0.4	0.47	0.57	1.73	1.43	2.16	1.91681	3.14833	6.66841e-28	4.04139e-25	Ups
YPEL5	ENSG00000119801	5.45	5.56	5.18	12.03	12.37	10.98	1.17058	4.88782	9.18876e-28	5.51371e-25	Ups
TMEM64	ENSG00000180694	14.34	12.93	12.72	6.25	6.01	6.67	-1.03702	5.84688	1.62949e-27	9.58787e-25	Down
RNF128	ENSG00000133135	4.64	4.86	4.92	9.8	10.39	9.9	1.10196	4.67551	2.23397e-27	1.28943e-24	Ups
GPRC5C	ENSG00000170412	1.95	1.58	1.84	4.22	4.29	4	1.25665	4.50092	4.46297e-27	2.55168e-24	Ups
IER3	ENSG00000137331	13.23	13.99	14.67	27.96	30.08	28.47	1.08749	4.86345	1.00724e-26	5.60036e-24	Ups
PTPRJ	ENSG00000149177	4.78	5.94	4.9	13.84	10.19	12.45	1.26537	6.39092	1.07365e-26	5.86205e-24	Ups
PIF1	ENSG00000140451	10.09	9.87	8.81	3.94	3.76	4.72	-1.16668	4.9983	1.78963e-26	9.59827e-24	Down
SMIM3	ENSG00000256235	22.2	22.06	20.53	44.62	50.71	43.48	1.14379	5.80666	1.84765e-26	9.82255e-24	Ups
SYNGR2	ENSG00000108639	16.78	17.11	17.78	32.87	37.63	32.81	1.04413	6.71846	4.4494e-26	2.32462e-23	Ups
LATS2	ENSG00000150457	5.44	5.63	5.18	14.51	10.73	11.81	1.23003	5.64717	5.94959e-26	3.08183e-23	Ups
GCOM1	ENSG00000137878	0.44	0.57	0.56	1.44	1.25	1.71	1.53308	3.38133	1.18039e-25	5.96144e-23	Ups
LIPH	ENSG00000163898	0.3	0.15	0.25	1.07	1.15	1.36	2.38887	1.6151	3.6247e-25	1.74345e-22	Ups
ANKRD1	ENSG00000148677	0.43	0.15	0.38	1.82	2.78	2.54	2.89675	1.35118	4.59462e-25	2.14198e-22	Ups
KCNK1	ENSG00000135750	9.73	10.34	10.05	20.32	24.51	20.44	1.16137	5.81983	5.60184e-25	2.5916e-22	Ups
NPR3	ENSG00000113389	0.11	0.06	0.1	0.51	0.45	0.44	2.40017	1.52832	6.96389e-25	3.17328e-22	Ups
ANTXR2	ENSG00000163297	0.32	0.39	0.27	1.16	0.92	0.97	1.68886	2.78528	7.61728e-25	3.39445e-22	Ups
-	ENSG00000279520	1.05	1.84	1.35	4.86	5.23	5.3	1.90928	2.17311	9.76612e-25	4.32026e-22	Ups
CEMIP2	ENSG00000135048	4.07	4.63	4.15	10.38	7.72	9.34	1.13513	5.96349	1.08136e-24	4.74896e-22	Ups
CLDN11	ENSG00000013297	7.33	7.11	6.73	15.67	15.23	13.28	1.10451	5.56529	1.29172e-24	5.63198e-22	Ups
FBXO32	ENSG00000156804	0.44	0.52	0.45	1.26	1.34	1.38	1.54169	2.76165	1.44328e-24	6.20355e-22	Ups
WFDC21P	ENSG00000261040	1.05	1.31	1.08	5.16	6.7	4.78	2.31	1.91657	1.58224e-24	6.7057e-22	Ups
RAB26	ENSG00000167964	5.6	4.86	5.15	1.2	1.86	1.85	-1.61657	3.11131	2.49425e-24	1.04251e-21	Down
PKN3	ENSG00000160447	10.23	9.62	10.21	4.99	4.68	4.71	-1.02438	4.65458	5.12238e-24	2.04238e-21	Down
ADM	ENSG00000148926	11.19	13.47	10.87	27.02	33.29	26.44	1.33562	5.57748	5.30403e-24	2.10098e-21	Ups
EIF2D	ENSG00000143486	7.32	6.35	7.44	3.31	2.91	3.54	-1.07132	5.37548	1.08119e-23	4.1472e-21	Down
AUH	ENSG00000148090	4.74	5.86	6.48	14.24	13.4	12.34	1.2654	4.43869	1.09711e-23	4.1818e-21	Ups
LZTFL1	ENSG00000163818	5.82	4.73	5.17	10.12	10.97	11.07	1.07345	5.85518	1.91358e-23	7.24827e-21	Ups
OVGP1	ENSG00000085465	0.36	0.3	0.45	1.52	2.16	2.09	2.40587	1.59648	2.00023e-23	7.48297e-21	Ups
CITED2	ENSG00000164442	7.32	6.22	6.36	13.48	15.23	14.12	1.14818	4.75609	5.30433e-23	1.92496e-20	Ups
C10orf95-AS1	ENSG00000269609	4.56	5.13	5.19	2.4	2.23	2.5	-1.01735	4.50244	6.74246e-23	2.41791e-20	Down
-	ENSG00000275367	0.08	0.1	0.08	0.8	0.81	0.85	3.24269	0.717927	8.10265e-23	2.8717e-20	Ups
MIR22HG	ENSG00000186594	4.56	5.08	4.99	10.17	10.09	9.3	1.05481	4.46946	1.05048e-22	3.65887e-20	Ups
C9orf116	ENSG00000160345	5.41	6.45	4.42	16	16.85	13.13	1.54623	4.28368	1.30319e-22	4.48749e-20	Ups
SCN1B	ENSG00000105711	1.7	1.76	1.61	3.5	3.76	3.31	1.10363	4.42924	2.39118e-22	8.09596e-20	Ups
PDE4D	ENSG00000113448	1.91	2.32	1.97	4.52	3.6	4.47	1.06251	5.67457	2.6065e-22	8.72746e-20	Ups
HECA	ENSG00000112406	3.16	2.79	2.98	5.64	5.55	6.24	1.00639	4.64428	3.47744e-22	1.14538e-19	Ups
TBX2	ENSG00000121068	1.05	1.15	1.18	2.79	3.5	2.68	1.45133	3.6615	3.8937e-22	1.2687e-19	Ups
CCN1	ENSG00000142871	5.7	8.23	6.29	15.32	15.64	14.6	1.21969	5.35003	6.18083e-22	1.9612e-19	Ups
STYK1	ENSG00000060140	1.31	1.12	1.57	3.71	3.29	3.34	1.39544	3.06176	6.9479e-22	2.19311e-19	Ups
HES4	ENSG00000188290	36.66	34.77	38.16	14.82	18.47	16.01	-1.10993	4.89068	1.07328e-21	3.26866e-19	Down
KLF2P1	ENSG00000231240	8.82	11.01	10.62	3.6	2.94	4.1	-1.46266	2.8599	1.97699e-21	5.81629e-19	Down
-	ENSG00000267501	0.09	0.46	0.23	2.39	4.14	4.14	3.80562	0.630062	2.24336e-21	6.53649e-19	Ups
OLFML2A	ENSG00000185585	6.47	8.16	7.4	3.59	2.64	3.43	-1.14815	5.15746	2.94804e-21	8.38808e-19	Down
-	ENSG00000279660	0.58	0.83	0.64	2.82	2.97	3.58	2.24987	1.41357	3.39956e-21	9.49985e-19	Ups
IFI35	ENSG00000068079	6.2	5.72	6.83	2.28	2.47	2.43	-1.34495	3.1041	3.40148e-21	9.49985e-19	Down
CKLF	ENSG00000217555	27.12	23.07	27.17	11.47	12.03	11.79	-1.09262	4.45234	4.96418e-21	1.3552e-18	Down
C8orf58	ENSG00000241852	2.56	2.77	2.3	5.55	6.51	5.54	1.25296	3.81636	6.60391e-21	1.7788e-18	Ups
MSANTD4	ENSG00000170903	6.77	6.49	6.66	2.77	2.47	3.56	-1.13267	4.61591	6.834e-21	1.83263e-18	Down
MICAL2	ENSG00000133816	2.24	2.69	2.3	5.73	4.15	5.94	1.16903	6.28361	7.73235e-21	2.04637e-18	Ups
MAPRE3	ENSG00000084764	2.55	2.14	2.32	5.62	5.62	4.81	1.23283	3.81489	8.59607e-21	2.25526e-18	Ups
CENPH	ENSG00000153044	12.89	10.93	12.11	5.33	5.41	5.8	-1.07734	4.28514	1.16306e-20	2.98675e-18	Down
LYPD6B	ENSG00000150556	7.62	6.99	6.78	13.65	15.85	13.77	1.05982	5.26343	1.31704e-20	3.36791e-18	Ups
MARCHF4	ENSG00000144583	0.21	0.15	0.23	0.77	0.99	0.9	2.18084	1.47733	1.42179e-20	3.62049e-18	Ups
TP53INP1	ENSG00000164938	3.53	3.94	3.15	7.89	6.25	7.95	1.09971	4.95191	1.54395e-20	3.88262e-18	Ups
AKR1C3	ENSG00000196139	0.23	0.26	0.19	1.03	1.34	0.97	2.33333	1.44415	2.23538e-20	5.55226e-18	Ups
CENPU	ENSG00000151725	19.33	17.53	21.97	9.01	9.17	10.23	-1.00841	5.66201	2.33542e-20	5.77708e-18	Down
-	ENSG00000248100	0.24	0.31	0.28	1.42	1.24	2.16	2.57663	1.40259	2.34515e-20	5.77756e-18	Ups
IFI6	ENSG00000126709	76.19	71.69	81.76	30.34	39.38	33.28	-1.11254	5.69672	3.35583e-20	8.03874e-18	Down
PADI1	ENSG00000142623	1.15	1.02	0.99	2.35	2.49	2.5	1.25696	3.12443	3.65781e-20	8.72763e-18	Ups
C16orf74	ENSG00000154102	3.42	3.9	3.62	1.07	1.47	1	-1.59221	2.42753	4.02487e-20	9.56578e-18	Down
ABLIM3	ENSG00000173210	1.21	1.37	1.2	2.59	2.36	2.72	1.06864	3.79876	4.08442e-20	9.6694e-18	Ups
SESN2	ENSG00000130766	4.71	4.7	3.65	8.96	11.28	10.37	1.27532	4.66801	5.90478e-20	1.37638e-17	Ups
ABCG1	ENSG00000160179	0.73	0.85	0.9	1.85	1.83	2.06	1.24317	3.09352	6.71674e-20	1.54192e-17	Ups
TECTA	ENSG00000109927	0.09	0.07	0.07	0.51	0.34	0.41	2.50108	1.12062	6.80339e-20	1.55592e-17	Ups
C22orf39	ENSG00000242259	3.69	4.34	4.3	1.71	2.06	1.89	-1.07809	4.29243	1.0279e-19	2.30725e-17	Down
SLC4A8	ENSG00000050438	0.44	0.42	0.44	1.11	0.81	1.09	1.24816	3.70506	1.31355e-19	2.88434e-17	Ups
-	ENSG00000204876	0.47	0.4	0.44	1.47	1.07	1.6	1.69823	2.3089	1.78667e-19	3.83977e-17	Ups
POU2F2	ENSG00000028277	0.08	0.07	0.11	0.37	0.43	0.43	2.22718	1.25825	2.1639e-19	4.61771e-17	Ups
NPM1P27	ENSG00000249353	38.63	29.79	30.67	13.82	13.96	13.32	-1.2298	4.2834	2.41035e-19	5.10766e-17	Down
ZCCHC24	ENSG00000165424	3.83	3.76	3.59	1.82	1.65	1.82	-1.03494	3.80206	2.69078e-19	5.68204e-17	Down
IFI44	ENSG00000137965	7.47	6.77	8.58	3.02	3.34	2.82	-1.27899	3.46005	3.76994e-19	7.87853e-17	Down
LINC01588	ENSG00000214900	0.09	0.08	0.05	0.31	0.23	0.3	1.93711	1.70011	3.81272e-19	7.94055e-17	Ups
GNB3	ENSG00000111664	3.1	3.24	3.12	1.26	1.13	1.43	-1.25617	2.95058	4.2586e-19	8.80862e-17	Down
FANCL	ENSG00000115392	22.43	19.59	22.58	9.01	10.06	11.64	-1.02919	5.26143	4.47707e-19	9.22901e-17	Down
-	ENSG00000246214	0.24	0.32	0.33	1.55	1.03	1.28	2.14723	1.4222	4.88715e-19	1.00402e-16	Ups
ZNF252P	ENSG00000196922	3.46	3.74	3.38	1.58	1.33	1.94	-1.07775	4.55954	5.44193e-19	1.10674e-16	Down
SLC25A19	ENSG00000125454	8.35	8.49	9.73	4.02	3.76	4.82	-1.03232	4.4427	6.26609e-19	1.26165e-16	Down
DDIT3	ENSG00000175197	7.72	7.57	7.34	17.77	20.54	15.21	1.28452	4.06401	7.92022e-19	1.56353e-16	Ups
DKK1	ENSG00000107984	3.67	2.54	3.05	7.4	8.8	7.35	1.38482	3.61958	1.00536e-18	1.94664e-16	Ups
-	ENSG00000232611	0.4	0.32	0.22	1.27	1.6	1.25	2.1651	1.40885	1.42035e-18	2.66503e-16	Ups
MPZL3	ENSG00000160588	1.79	1.85	1.69	3.95	3.44	3.63	1.0908	3.45476	2.42119e-18	4.41976e-16	Ups
KIAA1217	ENSG00000120549	0.75	0.58	0.69	1.71	1.29	1.72	1.26258	3.61903	2.74472e-18	4.98035e-16	Ups
AKR1C2	ENSG00000151632	0.07	0.05	0.06	0.37	0.4	0.43	2.73155	0.698179	2.96981e-18	5.37269e-16	Ups
DDX47	ENSG00000213782	1.25	1.24	1.47	3.09	2.49	3.01	1.1531	3.41677	3.23021e-18	5.8264e-16	Ups
-	ENSG00000257497	3.38	3.06	4.84	9.03	8.92	10.86	1.38439	3.33384	3.62034e-18	6.51071e-16	Ups
YPEL2	ENSG00000175155	0.36	0.71	0.42	1.46	1.3	1.55	1.58106	3.09233	1.98876e-17	3.39518e-15	Ups
-	ENSG00000278635	9.06	9.97	10.54	3.09	1.7	3.29	-1.81153	1.66179	3.01908e-17	5.05446e-15	Down
DNAH7	ENSG00000118997	0.15	0.18	0.13	0.38	0.36	0.51	1.50115	2.64219	3.91959e-17	6.526e-15	Ups
TBCEL-TECTA	ENSG00000285509	0.04	0.07	0.04	0.64	0.73	0.55	3.61582	0.148403	4.76085e-17	7.84053e-15	Ups
-	ENSG00000286058	9.98	9.46	10.63	3.64	3.9	5.5	-1.16047	4.88675	5.99085e-17	9.63065e-15	Down
BCAR3-AS1	ENSG00000224093	0.07	0.21	0.17	1.7	0.87	1.18	3.05937	0.5627	7.67733e-17	1.21168e-14	Ups
DMC1	ENSG00000100206	1.42	1.12	1.03	0.29	0.24	0.32	-2.01779	1.41045	8.7078e-17	1.36366e-14	Down
MAMDC4	ENSG00000177943	1.1	1.1	0.82	0.28	0.24	0.35	-1.72963	1.87893	9.55274e-17	1.48067e-14	Down
SGK1	ENSG00000118515	0.78	0.72	0.61	1.35	1.57	1.55	1.13646	3.47156	1.02079e-16	1.57417e-14	Ups
HAUS4	ENSG00000092036	6.78	6.55	6.47	3.15	3.38	3.04	-1.00892	3.64718	1.06594e-16	1.63547e-14	Down
PTHLH	ENSG00000087494	0.79	0.63	0.53	1.68	2	1.83	1.54879	2.12262	1.51364e-16	2.27064e-14	Ups
BDNF	ENSG00000176697	0.51	0.49	0.66	1.36	1.45	1.21	1.30641	2.89767	1.77283e-16	2.60151e-14	Ups
ABAT	ENSG00000183044	1.82	2.17	1.99	0.76	0.89	1.08	-1.07934	3.8272	2.33297e-16	3.37445e-14	Down
-	ENSG00000228506	3.33	3.85	3.75	1.51	1.18	1.73	-1.24966	2.75503	2.73533e-16	3.89202e-14	Down
CORO1A	ENSG00000102879	3.87	3.18	3.09	1.63	1.34	1.44	-1.16156	3.54733	2.89459e-16	4.0892e-14	Down
PLCXD2	ENSG00000240891	1.54	1.94	1.72	3.98	2.92	3.48	1.0413	4.5505	3.32122e-16	4.64856e-14	Ups
LINC00310	ENSG00000227456	0.24	0.1	0.24	1.01	0.79	1.57	2.55197	1.21809	4.53539e-16	6.23282e-14	Ups
FANK1	ENSG00000203780	0.84	1	0.86	2.26	2.74	2.1	1.4349	2.48207	4.66042e-16	6.36137e-14	Ups
PTER	ENSG00000165983	7.69	6.69	7.87	3.26	3.22	4.21	-1.01332	4.46468	5.23447e-16	7.08114e-14	Down
-	ENSG00000230606	0.11	0.13	0.15	0.47	0.47	0.62	2.00492	1.22293	5.50451e-16	7.41336e-14	Ups
ZNF25	ENSG00000175395	2.51	2.31	2.78	1	1.04	1.21	-1.17995	2.97084	5.57706e-16	7.49441e-14	Down
IGFL2-AS1	ENSG00000268621	0.4	0.72	0.42	1.85	1.7	1.41	1.72578	1.88747	6.76572e-16	9.01179e-14	Ups
GEM	ENSG00000164949	5.17	5.21	4.9	10.38	11.45	8.91	1.05082	4.35474	1.10005e-15	1.43682e-13	Ups
-	ENSG00000276517	0.11	0.07	0.09	0.66	0.64	0.69	2.88049	0.32619	1.35687e-15	1.76088e-13	Ups
CCDC51	ENSG00000164051	11.81	10.86	11.94	4.14	6.11	5.04	-1.13381	4.33242	1.43026e-15	1.84821e-13	Down
-	ENSG00000236255	0.8	0.58	0.75	1.66	1.47	1.82	1.25127	2.67577	2.52516e-15	3.14244e-13	Ups
-	ENSG00000284747	0.06	0.12	0.27	0.93	0.66	0.69	2.29999	0.995084	2.56303e-15	3.18304e-13	Ups
LRIT3	ENSG00000183423	0.13	0.14	0.17	0.85	0.55	0.71	2.2858	0.858274	2.89246e-15	3.53422e-13	Ups
DNER	ENSG00000187957	3.28	2.53	3.03	7.01	6.65	5.44	1.14804	4.2063	3.33175e-15	4.03623e-13	Ups
RRH	ENSG00000180245	0.17	0.07	0.13	0.47	0.44	0.51	1.95705	1.18575	3.38425e-15	4.08289e-13	Ups
SESN3	ENSG00000149212	1.83	2.1	2.05	4.52	3.09	4.26	1.03038	4.98357	5.30112e-15	6.25048e-13	Ups
-	ENSG00000259515	1.16	0.5	0.48	3.51	2.8	3.5	2.23657	0.824263	1.48096e-14	1.65597e-12	Ups
FBXW4P1	ENSG00000230701	0.14	0.09	0.08	0.6	1.1	0.9	3.08194	0.277336	1.62554e-14	1.80432e-12	Ups
RSPH1	ENSG00000160188	0.8	0.81	0.86	1.94	2.11	2.11	1.35185	2.0947	2.12406e-14	2.32363e-12	Ups
SLC5A3	ENSG00000198743	23.07	27.79	23.13	57.25	36.67	58.61	1.08086	8.77321	2.18905e-14	2.39041e-12	Ups
HAVCR2	ENSG00000135077	0.02	0.02	0.09	0.4	0.55	0.48	3.35869	-0.0612297	2.71151e-14	2.93449e-12	Ups
SRGAP2B	ENSG00000196369	1.04	1.14	1.16	2.46	1.79	2.49	1.05193	3.61996	3.1235e-14	3.33274e-12	Ups
-	ENSG00000279738	0.26	0.25	0.3	0.54	0.56	0.53	1.05071	3.003	3.34656e-14	3.55822e-12	Ups
GPR3	ENSG00000181773	6.19	6.01	5.78	3.18	2.81	2.2	-1.10561	3.23464	3.90902e-14	4.12729e-12	Down
FAM71F2	ENSG00000205085	0.06	0.1	0.04	0.3	0.32	0.36	2.39983	0.570975	4.00582e-14	4.22214e-12	Ups
-	ENSG00000267127	0.02	0.07	0.06	0.4	0.33	0.52	3.11877	0.0580602	5.38143e-14	5.58462e-12	Ups
MIR222HG	ENSG00000270069	3.88	4.09	3.87	7.43	9.86	7.43	1.1068	4.09789	6.50034e-14	6.66588e-12	Ups
DZIP1L	ENSG00000158163	1.96	2.11	2.07	0.94	0.84	1.09	-1.04929	2.9445	6.72816e-14	6.87622e-12	Down
BIRC3	ENSG00000023445	1.05	1.41	1.08	2.13	2.15	2.59	1.00759	3.72146	8.52116e-14	8.49383e-12	Ups
LINC00520	ENSG00000258791	0.09	0.12	0.15	0.67	0.61	0.6	2.39409	0.49852	9.3416e-14	9.25078e-12	Ups
-	ENSG00000285517	0.45	0.48	0.44	0.79	0.84	1.1	1.04584	3.71399	1.13467e-13	1.11453e-11	Ups
BCAS1	ENSG00000064787	0.12	0.08	0.12	0.4	0.32	0.41	1.89387	1.07415	1.1398e-13	1.11776e-11	Ups
TRIM66	ENSG00000166436	3.06	3.39	2.88	1.02	0.66	1.48	-1.52227	4.61264	1.16092e-13	1.13297e-11	Down
TMEM91	ENSG00000142046	2.4	2.18	1.93	0.68	0.79	0.84	-1.43598	1.91944	1.26749e-13	1.23499e-11	Down
-	ENSG00000256673	11.24	12.53	15.52	4.07	2.21	5.61	-1.65507	1.8369	1.27522e-13	1.24053e-11	Down
AK5	ENSG00000154027	0.03	0.07	0.02	0.29	0.3	0.23	2.7905	0.25495	1.38898e-13	1.34686e-11	Ups
PHKG1	ENSG00000164776	0.44	0.57	0.74	1.56	1.87	2.85	1.88328	1.95723	1.47181e-13	1.42263e-11	Ups
-	ENSG00000250132	1.65	1.42	1.35	0.62	0.5	0.46	-1.45131	1.92099	1.62917e-13	1.55735e-11	Down
MYZAP	ENSG00000263155	2.15	1.88	1.56	3.93	4.2	3.69	1.12234	2.93409	2.00891e-13	1.90532e-11	Ups
OTUD1	ENSG00000165312	1.89	1.66	1.98	3.19	4.23	4.38	1.13437	3.27998	2.3116e-13	2.16195e-11	Ups
-	ENSG00000279108	0.44	0.18	0.39	1.69	1.12	1.48	2.08488	0.840655	2.3316e-13	2.17564e-11	Ups
TLR3	ENSG00000164342	1.32	1.43	1.33	0.58	0.39	0.72	-1.21035	2.72061	2.51413e-13	2.32624e-11	Down
IL7R	ENSG00000168685	0.07	0.17	0.09	0.47	0.44	0.44	2.03902	0.851563	2.90964e-13	2.66775e-11	Ups
SLC16A6	ENSG00000108932	1.06	1.05	1.04	2.25	1.96	2.22	1.07127	2.72564	3.29893e-13	2.98933e-11	Ups
TTC30A	ENSG00000197557	0.44	0.5	0.53	1.18	0.98	1.2	1.23537	2.25129	3.75558e-13	3.37696e-11	Ups
NOTUM	ENSG00000185269	2.8	2.45	2.87	1.24	1.19	1.11	-1.16492	2.53407	4.53553e-13	4.04824e-11	Down
BRME1	ENSG00000132016	2.02	1.72	1.79	0.7	0.82	0.78	-1.22152	2.36297	4.57815e-13	4.08028e-11	Down
GPR137B	ENSG00000077585	5.1	6.01	4.38	10.16	10.84	9.04	1.00283	4.13962	5.71976e-13	5.03846e-11	Ups
RSKR	ENSG00000167524	1.41	1.96	1.36	0.52	0.36	0.72	-1.50215	2.89916	5.94568e-13	5.21473e-11	Down
ZNNT1	ENSG00000261087	0.23	0.17	0.24	0.65	1.01	1.28	2.24123	0.878017	6.04306e-13	5.28484e-11	Ups
SLCO1B1	ENSG00000134538	0.32	0.1	0.14	0.76	0.76	1.08	2.24871	0.686036	7.37416e-13	6.34817e-11	Ups
NLRP3	ENSG00000162711	0.01	0.1	0.01	0.34	0.3	0.35	3.04664	0.00172718	8.41304e-13	7.1712e-11	Ups
-	ENSG00000237017	0.17	0.21	0.08	0.49	0.69	0.7	2.08853	0.806938	1.03129e-12	8.59719e-11	Ups
EPHX2	ENSG00000120915	2.36	2.94	2.71	1.15	1.27	1.44	-1.00124	3.0708	1.20984e-12	1.0003e-10	Down
ARHGAP11B	ENSG00000285077	1.98	2.7	2.15	1.06	1.02	1	-1.10517	2.83999	1.52365e-12	1.23286e-10	Down
SPATA7	ENSG00000042317	0.93	0.64	0.87	1.81	1.93	1.55	1.15352	3.16692	1.56604e-12	1.26378e-10	Ups
TM4SF18	ENSG00000163762	0.09	0.13	0.04	0.5	0.45	0.4	2.47447	0.353334	1.58234e-12	1.27524e-10	Ups
IFNE	ENSG00000184995	1.31	0.75	0.88	2.3	3.19	3.3	1.62833	1.59557	2.28893e-12	1.80862e-10	Ups
PCP4	ENSG00000183036	2.28	1.88	1.78	4.89	6.02	4.61	1.42145	1.8597	2.36652e-12	1.86022e-10	Ups
-	ENSG00000233654	1.02	1.39	1.55	0.2	0.33	0.42	-1.96927	0.88361	3.1241e-12	2.40579e-10	Down
-	ENSG00000279041	1.54	1.59	0.99	3.74	3.74	3.12	1.40919	1.83993	4.32559e-12	3.27691e-10	Ups
DDR2	ENSG00000162733	0.6	0.67	0.43	1.18	1.04	1.45	1.1571	3.33176	5.98208e-12	4.41051e-10	Ups
DNAI3	ENSG00000162643	0.87	0.88	1.12	1.95	1.93	2	1.06548	2.54801	7.04051e-12	5.14085e-10	Ups
PALM3	ENSG00000187867	5.65	3.98	4.24	1.8	2.19	1.59	-1.27762	3.19748	7.55017e-12	5.49974e-10	Down
FBP1	ENSG00000165140	0.98	1.51	1.77	3.52	3.6	3.04	1.28065	2.23351	9.79422e-12	7.04126e-10	Ups
TOGARAM1	ENSG00000198718	0.24	0.33	0.32	0.67	0.57	0.68	1.14113	2.30817	1.00638e-11	7.21793e-10	Ups
-	ENSG00000279407	0.84	1.08	0.55	2.06	1.71	2.27	1.35769	2.12294	1.10104e-11	7.81362e-10	Ups
-	ENSG00000269091	0.38	0.37	0.3	1.1	1.17	1.79	2.01161	0.793542	1.2066e-11	8.49314e-10	Ups
B3GNT7	ENSG00000156966	2.17	3.06	1.66	4.85	5.92	5.24	1.26849	3.80768	1.40062e-11	9.75683e-10	Ups
IL18	ENSG00000150782	1.78	1.32	1.69	3.24	4.18	3.22	1.18647	2.76931	1.54496e-11	1.06886e-09	Ups
GABRR2	ENSG00000111886	0.16	0.15	0.18	0.4	0.63	0.73	1.88639	1.00513	1.66537e-11	1.14693e-09	Ups
NME1-NME2	ENSG00000011052	0.62	1.77	1.32	3.08	4.06	3.79	1.60872	1.65666	1.67401e-11	1.15026e-09	Ups
OSCP1	ENSG00000116885	2.1	1.13	1.56	3.38	5.6	5.34	1.61904	3.18015	1.75157e-11	1.2022e-09	Ups
ZBED8	ENSG00000221886	3.75	3.19	3.21	1.57	1.82	1.42	-1.03974	2.86822	2.8541e-11	1.91554e-09	Down
NBPF13P	ENSG00000283342	0	0	0	0.58	0.2	0.47	6.8121	-0.842178	2.91238e-11	1.95249e-09	Ups
CDK5R2	ENSG00000171450	0.93	0.94	0.63	2.08	1.75	2.11	1.30326	1.8554	3.4321e-11	2.27325e-09	Ups
DCLK1	ENSG00000133083	0.02	0.07	0.05	0.15	0.17	0.18	1.92609	0.72537	3.58751e-11	2.36327e-09	Ups
-	ENSG00000197670	0.54	0.74	0.72	2.07	1.28	2.34	1.5483	1.74413	3.59359e-11	2.36394e-09	Ups
CLIP4	ENSG00000115295	0.12	0.13	0.12	0.47	0.27	0.57	1.8368	1.22739	4.73672e-11	3.06043e-09	Ups
MAPK4	ENSG00000141639	0.97	0.97	0.97	0.51	0.35	0.5	-1.05275	2.46924	5.28965e-11	3.39957e-09	Down
CZIB	ENSG00000162384	5.22	3.64	4.97	2.12	2.34	2.2	-1.01494	3.9571	5.49463e-11	3.51639e-09	Down
ARSD	ENSG00000006756	0.18	0.24	0.22	0.59	0.48	0.6	1.41726	1.50257	5.6686e-11	3.62008e-09	Ups
-	ENSG00000268460	0.12	0.12	0.07	0.32	0.3	0.45	1.88158	0.820814	6.15353e-11	3.9215e-09	Ups
OLMALINC	ENSG00000235823	0.61	0.55	0.67	0.27	0.26	0.34	-1.03878	2.642	6.34549e-11	4.03959e-09	Down
YJEFN3	ENSG00000250067	3.26	2.67	3.55	1.24	1.66	1.44	-1.08581	2.79978	6.45547e-11	4.10098e-09	Down
REC8	ENSG00000100918	1.75	1.7	1.75	0.55	0.71	0.98	-1.14378	2.29828	6.54951e-11	4.15202e-09	Down
ZNF587B	ENSG00000269343	3.47	4.71	4.09	1.97	1.36	2.32	-1.07394	4.18742	7.64285e-11	4.78013e-09	Down
ZNF439	ENSG00000171291	0	0.01	0	0.18	0.14	0.18	4.9639	-0.814617	8.16242e-11	5.08934e-09	Ups
FST	ENSG00000134363	3.08	2.82	2.46	1.26	1.44	1.07	-1.11319	2.50293	8.72631e-11	5.40755e-09	Down
TNFAIP8L3	ENSG00000183578	2.75	2.96	2.59	1.4	1.32	1.13	-1.07107	2.41039	9.79763e-11	6.00998e-09	Down
TESK2	ENSG00000070759	1.63	1.43	1.48	3.76	2.69	2.75	1.05402	2.94345	1.06366e-10	6.4787e-09	Ups
-	ENSG00000273760	2.18	2.25	1.5	0.51	0.16	0.33	-2.47481	0.102282	1.07837e-10	6.54855e-09	Down
-	ENSG00000278456	6.17	12.22	7.11	37.14	17.7	45.87	2.01991	3.75911	1.23782e-10	7.43488e-09	Ups
GPR19	ENSG00000183150	4.19	2.8	3.57	1.65	1.43	1.61	-1.13549	2.76623	1.4941e-10	8.83411e-09	Down
GLIS3-AS1	ENSG00000237009	3.94	3.56	3.31	7.72	7.24	7.91	1.12597	2.08409	1.51043e-10	8.91331e-09	Ups
CEND1	ENSG00000184524	0.39	1.05	0.73	2.26	3.22	1.98	1.82247	1.43903	1.58816e-10	9.32657e-09	Ups
REPS2	ENSG00000169891	0.36	0.36	0.44	0.98	0.62	0.85	1.11611	2.79137	1.72467e-10	1.00504e-08	Ups
NPR2	ENSG00000159899	0.73	0.96	0.85	0.3	0.18	0.4	-1.44569	1.41331	1.78454e-10	1.03793e-08	Down
HHIP	ENSG00000164161	0.02	0.04	0.01	0.15	0.09	0.17	2.49998	0.130222	2.03336e-10	1.17588e-08	Ups
DCHS1	ENSG00000166341	0.05	0.04	0.06	0.19	0.18	0.2	1.98797	0.485903	2.03715e-10	1.17694e-08	Ups
LSMEM1	ENSG00000181016	0.45	0.24	0.5	1.53	0.97	1.16	1.62912	1.1465	3.33009e-10	1.87044e-08	Ups
DGCR11	ENSG00000273311	0.67	0.78	0.61	1.86	1.35	1.95	1.38147	1.48016	4.81972e-10	2.63627e-08	Ups
NPM1P26	ENSG00000235677	0	0.19	0	1.15	1.02	1.41	4.21063	-0.762751	4.92203e-10	2.68255e-08	Ups
ADGRG5	ENSG00000159618	0.92	1.12	1.1	0.3	0.58	0.42	-1.22919	2.10601	5.89496e-10	3.18133e-08	Down
SLC6A4	ENSG00000108576	0	0	0.03	0.21	0.13	0.1	3.51573	-0.590096	6.127e-10	3.28608e-08	Ups
-	ENSG00000246465	1.45	1.47	1.34	0.29	0.66	0.55	-1.44405	1.32828	6.54613e-10	3.49233e-08	Down
DCDC1	ENSG00000170959	0.08	0.13	0.1	0.27	0.27	0.25	1.39592	1.34716	6.65376e-10	3.54662e-08	Ups
THBS4	ENSG00000113296	0.85	0.92	0.66	0.23	0.34	0.31	-1.40578	1.41272	6.74905e-10	3.59425e-08	Down
GUCA1B	ENSG00000112599	0.62	0.33	0.52	1.56	1.17	1.4	1.50249	1.16634	6.78788e-10	3.61176e-08	Ups
CFD	ENSG00000197766	10.18	9.8	12.39	3.56	5.68	5.69	-1.06723	3.28012	7.20849e-10	3.81547e-08	Down
-	ENSG00000259475	0.55	1.17	1.06	3.13	2.78	5.31	2.06678	0.605368	7.41384e-10	3.90709e-08	Ups
SSTR2	ENSG00000180616	0.19	0.16	0.25	0.04	0.03	0.05	-2.34468	0.0979006	7.89893e-10	4.13041e-08	Down
LINC02298	ENSG00000257556	1.22	1	1.15	0.49	0.42	0.41	-1.31296	1.55146	8.75724e-10	4.54784e-08	Down
S1PR1	ENSG00000170989	0.21	0.28	0.17	0.71	0.72	0.48	1.57015	1.21369	9.24016e-10	4.77408e-08	Ups
-	ENSG00000260464	0.62	0.27	0.26	1.72	0.93	1.67	1.95551	0.796526	9.98787e-10	5.12544e-08	Ups
COLQ	ENSG00000206561	0.17	0.33	0.2	0.68	0.44	0.65	1.37207	1.97543	1.24766e-09	6.29597e-08	Ups
LINC00261	ENSG00000259974	0.15	0.09	0.1	0.43	0.38	0.35	1.80429	0.593226	1.32482e-09	6.67421e-08	Ups
TRANK1	ENSG00000168016	0.85	0.98	1	0.46	0.19	0.45	-1.32545	3.01511	1.4412e-09	7.19812e-08	Down
BISPR	ENSG00000282851	2.74	3.59	2.63	1.12	1.57	1.53	-1.03284	2.76359	1.98454e-09	9.71512e-08	Down
CYP3A7	ENSG00000160870	0.04	0.04	0.03	0.3	0.31	0.29	3.0439	-0.481274	2.49334e-09	1.19265e-07	Ups
-	ENSG00000260641	0.2	0.18	0.23	0.68	0.54	0.46	1.45031	1.17702	2.71727e-09	1.28636e-07	Ups
-	ENSG00000272849	3.93	3.48	4.05	0.99	1.19	1.05	-1.77884	0.617197	3.18365e-09	1.48736e-07	Down
MROH6	ENSG00000204839	1.96	1.44	1.57	0.77	0.84	0.69	-1.0713	2.38321	3.18555e-09	1.48736e-07	Down
SERPINE3	ENSG00000253309	0.02	0.13	0.13	0.33	0.57	0.67	2.47704	-0.0799388	3.37093e-09	1.56788e-07	Ups
ZNF204P	ENSG00000204789	3.16	2.15	2.87	1.21	0.97	1.42	-1.14029	2.2802	3.41888e-09	1.58897e-07	Down
APOL3	ENSG00000128284	0.74	0.78	0.76	0.38	0.32	0.28	-1.17966	1.73297	3.56697e-09	1.65399e-07	Down
ITGA10	ENSG00000143127	0.6	0.41	0.42	0.09	0.16	0.2	-1.56532	1.0704	3.98091e-09	1.82914e-07	Down
HACD4	ENSG00000188921	0.04	0.05	0.07	0.22	0.17	0.2	1.93232	0.337432	4.05091e-09	1.85848e-07	Ups
CCL2	ENSG00000108691	1.07	1.66	1.08	3.46	2.13	3.12	1.2427	2.08756	4.67082e-09	2.11883e-07	Ups
-	ENSG00000277969	2.24	2.18	2.34	0.93	1.25	0.91	-1.10211	1.9595	5.27025e-09	2.37651e-07	Down
NR1H3	ENSG00000025434	2.45	2.03	2.94	1.11	1.38	1.03	-1.04267	3.07202	5.44179e-09	2.45204e-07	Down
BCO2	ENSG00000197580	0.08	0.13	0.18	0.37	0.39	0.36	1.55	0.85778	5.79073e-09	2.59002e-07	Ups
IFI27	ENSG00000165949	0.62	0.98	0.78	0.29	0.35	0.2	-1.48207	1.21821	5.82261e-09	2.60044e-07	Down
-	ENSG00000276334	0.36	0.17	0.17	0.87	0.8	1.25	2.10866	0.156462	6.16226e-09	2.734e-07	Ups
MKX	ENSG00000150051	0.64	0.64	0.81	1.28	1.96	1.43	1.19183	2.246	7.63727e-09	3.34193e-07	Ups
C1orf116	ENSG00000182795	0.02	0.01	0.02	0.14	0.15	0.24	3.19225	-0.571739	7.67574e-09	3.35634e-07	Ups
S100A1	ENSG00000160678	1.02	1.04	0.78	0.35	0.27	0.36	-1.46809	1.03645	8.5542e-09	3.70835e-07	Down
CABCOCO1	ENSG00000183346	0.11	0	0	0.35	0.6	0.45	3.64026	-0.787349	9.15912e-09	3.948e-07	Ups
RGS5	ENSG00000232995	0.96	1.04	1.18	0.41	0.39	0.51	-1.21682	1.51704	1.01903e-08	4.34916e-07	Down
ACHE	ENSG00000087085	0.87	0.76	0.78	1.27	1.74	1.71	1.01942	2.31385	1.06359e-08	4.52467e-07	Ups
ZNF132-DT	ENSG00000269473	0.49	0.42	0.55	0.2	0.16	0.13	-1.55345	0.919168	1.19593e-08	5.02632e-07	Down
ZNF619	ENSG00000177873	0.96	1	1.14	0.44	0.58	0.46	-1.04178	2.07373	1.20052e-08	5.0386e-07	Down
SPTBN5	ENSG00000137877	0.14	0.22	0.16	0.05	0.05	0.05	-1.76272	0.558337	1.2432e-08	5.18898e-07	Down
-	ENSG00000286741	0	0	0	0.59	0.2	0.24	6.48157	-1.10839	1.3807e-08	5.71566e-07	Ups
-	ENSG00000256218	1.23	0.72	0.98	2.34	1.97	2.31	1.21064	1.52396	1.41463e-08	5.83617e-07	Ups
PAPLN	ENSG00000100767	1.16	0.97	1.05	0.4	0.39	0.68	-1.04564	2.61669	1.45332e-08	5.97004e-07	Down
TMEM151A	ENSG00000179292	1.27	1.43	1.18	0.45	0.62	0.43	-1.33376	1.25661	1.47389e-08	6.03549e-07	Down
SHROOM3-AS1	ENSG00000233860	0.03	0.16	0.05	0.41	0.34	0.29	2.16928	0.0486054	1.67423e-08	6.81441e-07	Ups
DNAAF1	ENSG00000154099	0.1	0.08	0.11	0.22	0.44	0.3	1.74969	0.790497	1.69233e-08	6.88347e-07	Ups
-	ENSG00000288076	0.49	0.52	0.5	1.19	0.85	1.5	1.27941	1.54013	1.76999e-08	7.17047e-07	Ups
-	ENSG00000230010	0.1	0.21	0.09	0.42	0.44	0.74	2.09249	0.285508	1.81915e-08	7.34873e-07	Ups
LOXL4	ENSG00000138131	0.21	0.23	0.14	0.67	0.63	0.5	1.655	0.614942	1.88289e-08	7.56717e-07	Ups
HSPE1-MOB4	ENSG00000270757	0.58	0.15	0.13	1.99	1	1.54	2.41566	-0.125556	2.28189e-08	9.05064e-07	Ups
AQP3	ENSG00000165272	1.46	1.49	1.45	0.66	0.73	0.58	-1.12782	1.68159	2.52869e-08	9.93847e-07	Down
-	ENSG00000279254	0.1	0.04	0.15	0.45	0.54	0.72	2.53939	-0.381865	2.78358e-08	1.08628e-06	Ups
DHFRP1	ENSG00000188985	30.8	54.92	53	21.92	18.65	23.9	-1.05988	4.24733	2.82125e-08	1.10027e-06	Down
-	ENSG00000280035	0.07	0.13	0.02	0.56	0.28	0.47	2.619	-0.321051	3.1524e-08	1.21225e-06	Ups
-	ENSG00000250659	0.24	0.52	0	6.17	1.55	3.53	3.8385	-0.637606	3.81396e-08	1.44285e-06	Ups
-	ENSG00000270589	0.08	0.29	0.31	0.9	0.74	1.06	2.01715	0.0870726	3.87679e-08	1.46206e-06	Ups
-	ENSG00000230555	2.45	2.62	2.97	1.12	0.72	0.65	-1.6771	0.547015	4.6838e-08	1.74148e-06	Down
SUDS3P1	ENSG00000249129	2.33	3.34	2.4	0.88	0.92	1.02	-1.44957	0.904594	4.84135e-08	1.79456e-06	Down
LANCL3	ENSG00000147036	0.21	0.35	0.43	0.81	0.55	0.83	1.184	2.48459	5.16793e-08	1.90628e-06	Ups
MSH5-SAPCD1	ENSG00000255152	0.95	0.83	0.94	0.26	0.54	0.26	-1.32535	1.4515	5.2735e-08	1.9405e-06	Down
FAM222A-AS1	ENSG00000255650	5.11	6.62	4.76	2.72	2.93	2.2	-1.02999	2.14685	5.31955e-08	1.95507e-06	Down
AOC2	ENSG00000131480	1.25	1.03	1.71	3.2	2.06	3.31	1.13406	2.52589	5.41013e-08	1.98716e-06	Ups
IL20RB	ENSG00000174564	0.21	0.31	0.49	0.72	1.23	1.03	1.58329	0.813701	5.96716e-08	2.17593e-06	Ups
RDH16	ENSG00000139547	0.19	0.18	0.1	0.49	0.43	0.57	1.75598	0.325337	6.61003e-08	2.38879e-06	Ups
PAX8-AS1	ENSG00000189223	0.11	0.15	0.11	0.21	0.22	0.3	1.05374	2.07499	7.95251e-08	2.83174e-06	Ups
-	ENSG00000226149	0.11	0.07	0.11	0.4	0.18	0.4	1.7816	0.666421	8.03271e-08	2.85862e-06	Ups
-	ENSG00000263089	0.03	0.14	0.09	1.01	0.19	1.1	3.12503	0.986265	8.12232e-08	2.88204e-06	Ups
-	ENSG00000250920	0.34	0.18	0.15	1.47	0.48	1.06	2.19014	0.591567	8.1481e-08	2.8895e-06	Ups
ATP6V0D1-DT	ENSG00000270049	0.4	0.38	0.39	0.06	0.14	0.15	-1.66313	0.438423	8.19605e-08	2.9048e-06	Down
-	ENSG00000258525	1.66	1.66	1.7	0.73	0.6	1.03	-1.02075	1.85377	8.37824e-08	2.96418e-06	Down
PRR22	ENSG00000212123	1.37	1.35	1.8	0.44	0.65	0.58	-1.39376	0.987633	8.45927e-08	2.98935e-06	Down
ACACB	ENSG00000076555	0.97	1.16	1.23	0.68	0.34	0.6	-1.00959	3.60887	8.55074e-08	3.01992e-06	Down
-	ENSG00000230074	0.46	0.73	0.36	0.05	0.05	0	-3.80124	-0.984723	8.79055e-08	3.101e-06	Down
CASP1	ENSG00000137752	1.27	1.63	1.21	0.77	0.42	0.68	-1.08152	1.92436	9.35437e-08	3.27322e-06	Down
SPX	ENSG00000134548	0.03	0.02	0.07	0.13	0.23	0.18	2.16092	-0.12712	9.65382e-08	3.37022e-06	Ups
C10orf143	ENSG00000237489	0.42	0.57	0.39	0.12	0.19	0.21	-1.31715	1.19008	1.02342e-07	3.55847e-06	Down
PJVK	ENSG00000204311	0.79	0.74	0.76	0.36	0.32	0.29	-1.19178	1.35349	1.0595e-07	3.66709e-06	Down
CD44-AS1	ENSG00000255443	2.41	4.45	3.46	8.32	5.69	11.01	1.32899	1.851	1.28028e-07	4.33712e-06	Ups
-	ENSG00000284879	0.22	0.21	0.15	0.88	0.48	0.47	1.68969	0.712436	1.29247e-07	4.37598e-06	Ups
MYT1	ENSG00000196132	0.76	0.58	0.66	0.41	0.22	0.26	-1.14783	1.77304	1.4153e-07	4.75203e-06	Down
-	ENSG00000249207	0.06	0.08	0.05	0.26	0.26	0.32	2.20886	-0.177708	1.54867e-07	5.1712e-06	Ups
-	ENSG00000279145	0.28	0.23	0.17	0.67	0.37	0.72	1.4425	1.21017	1.58828e-07	5.2918e-06	Ups
BSPRY	ENSG00000119411	1.24	1.44	1.54	0.85	0.38	0.51	-1.25309	1.29167	1.68893e-07	5.59638e-06	Down
LINC01118	ENSG00000222005	0.27	0.08	0.25	0.63	0.57	0.57	1.55098	0.539589	1.69215e-07	5.60398e-06	Ups
-	ENSG00000258096	0	0	0	1.02	0.43	1.05	6.10503	-1.36125	2.18913e-07	7.08341e-06	Ups
-	ENSG00000287222	1.68	2.29	1.79	1.06	0.97	0.78	-1.00381	1.97053	2.23367e-07	7.21597e-06	Down
SOS1-IT1	ENSG00000229692	1.59	1.42	1.22	2.77	3.42	2.75	1.12109	1.51732	2.25993e-07	7.28913e-06	Ups
-	ENSG00000280287	0.29	0.42	0.32	0.96	0.55	0.88	1.25595	1.33741	2.29905e-07	7.40349e-06	Ups
LYRM4-AS1	ENSG00000272142	1.07	0.88	0.88	0.52	0.39	0.45	-1.02662	1.75953	2.32963e-07	7.49005e-06	Down
HERC2P3	ENSG00000180229	0.1	0.15	0.18	0.28	0.35	0.34	1.20735	1.21762	2.48819e-07	7.93251e-06	Ups
CSPG4P12	ENSG00000259295	0.07	0.07	0.12	0.16	0.24	0.3	1.47566	0.987901	2.51086e-07	7.98797e-06	Ups
CYP2A6	ENSG00000255974	0.06	0.09	0.03	0.54	0.18	0.76	3.10883	-0.40313	2.53305e-07	8.04168e-06	Ups
LINC02367	ENSG00000260423	0.42	0.31	0.39	0.06	0.14	0.2	-1.40014	0.924023	2.61271e-07	8.26425e-06	Down
FAM83E	ENSG00000105523	0.65	0.52	0.62	0.15	0.21	0.29	-1.35644	0.868503	2.73364e-07	8.61083e-06	Down
-	ENSG00000253671	0.31	0.18	0.19	0.49	0.67	0.58	1.39636	0.850306	2.80696e-07	8.83259e-06	Ups
CCDC181	ENSG00000117477	0.02	0	0.01	0.13	0.12	0.28	3.89349	-0.987669	2.91774e-07	9.15741e-06	Ups
ENPP5	ENSG00000112796	0.38	0.35	0.42	0.65	0.86	0.95	1.1349	1.43955	2.95707e-07	9.27126e-06	Ups
LYPD5	ENSG00000159871	0.49	0.58	0.67	0.2	0.2	0.32	-1.19993	1.22442	2.9822e-07	9.33556e-06	Down
LINC00598	ENSG00000215483	0.05	0.06	0.03	0.14	0.08	0.14	1.49296	0.831487	3.03822e-07	9.506e-06	Ups
TOGARAM2	ENSG00000189350	0.01	0.01	0	0.05	0.09	0.05	3.78856	-1.07597	3.18159e-07	9.89837e-06	Ups
-	ENSG00000234859	0.41	0.51	0.43	1.1	0.67	1.08	1.1248	1.5692	3.44461e-07	1.06348e-05	Ups
MIR1244-2	ENSG00000283498	72.56	60.6	75.69	39.16	38.48	22.54	-1.04433	2.16813	3.45532e-07	1.06463e-05	Down
-	ENSG00000280388	0.06	0.17	0.2	0.82	0.31	0.91	2.23179	-0.06485	3.51075e-07	1.08114e-05	Ups
-	ENSG00000286215	0	0.01	0	0.02	0.03	0.02	3.15207	-0.841212	3.57277e-07	1.09801e-05	Ups
ELL3	ENSG00000128886	1.16	1.13	1.15	0.4	0.65	0.35	-1.26899	1.09515	3.84605e-07	1.17248e-05	Down
SERPINB8	ENSG00000166401	0.62	0.39	0.49	0.84	0.91	1.2	1.01039	2.14772	3.97545e-07	1.20526e-05	Ups
-	ENSG00000267251	0.35	0.37	0.25	0.95	0.61	1.15	1.55267	0.588277	3.98945e-07	1.2089e-05	Ups
C2orf66	ENSG00000187944	0.14	0	0.08	0.85	0.31	0.78	2.99855	-0.712819	4.31823e-07	1.30202e-05	Ups
RASGEF1C	ENSG00000146090	1	1.3	1.2	0.61	0.43	0.53	-1.11562	1.41627	4.38518e-07	1.32089e-05	Down
RDM1	ENSG00000278023	4.81	3.13	2.94	1.4	1.9	1.33	-1.19545	2.38329	4.49033e-07	1.34788e-05	Down
-	ENSG00000251194	1.46	1.85	1.84	3.72	3.29	4.82	1.24809	1.09299	4.75825e-07	1.42056e-05	Ups
-	ENSG00000230736	0.37	0.44	0.18	1.14	0.7	1.37	1.7697	0.287041	5.65733e-07	1.66438e-05	Ups
CDC42EP5	ENSG00000167617	3.78	5.73	5.19	2.12	2.62	2.23	-1.03333	1.807	5.69982e-07	1.67444e-05	Down
-	ENSG00000267698	4.1	5.77	3.16	2.09	0.95	1.62	-1.42137	1.00084	6.40914e-07	1.86295e-05	Down
LINC02474	ENSG00000228437	0	0	0.04	0.26	0.45	0.52	4.36474	-1.24899	6.5287e-07	1.89317e-05	Ups
-	ENSG00000278275	0.05	0.15	0.04	0.52	0.4	0.85	2.92054	-0.764347	6.5831e-07	1.90712e-05	Ups
HSD11B1L	ENSG00000167733	0.99	1.26	1.32	0.59	0.64	0.29	-1.22384	1.40766	6.58678e-07	1.90727e-05	Down
-	ENSG00000228463	0.03	0.03	0.05	0.2	0.1	0.14	2.03715	-0.211698	6.62912e-07	1.91678e-05	Ups
RTP3	ENSG00000163825	0.04	0	0	0.49	0.22	0.38	4.36794	-1.24782	6.86939e-07	1.98059e-05	Ups
ZG16B	ENSG00000162078	0.05	0.08	0.04	0.32	0.43	0.27	2.58874	-0.636801	7.84636e-07	2.23358e-05	Ups
-	ENSG00000258748	4.17	3.27	3.3	1.69	0.59	0.95	-1.7012	0.262047	8.08357e-07	2.29035e-05	Down
PAQR9	ENSG00000188582	0.27	0.15	0.24	0.48	0.47	0.37	1.02606	1.88336	8.22146e-07	2.32398e-05	Ups
-	ENSG00000279267	1.01	0.81	0.88	1.77	1.63	1.93	1.02432	1.51781	8.26364e-07	2.33156e-05	Ups
-	ENSG00000265750	4.63	3.08	2.99	1.45	1.02	1.56	-1.34863	0.951863	8.35436e-07	2.35386e-05	Down
CRIM1-DT	ENSG00000260025	2.46	2.63	1.7	5.42	5.77	5.98	1.39571	0.660654	9.15192e-07	2.56427e-05	Ups
DLK2	ENSG00000171462	2.01	1.78	1.56	0.6	0.7	1.13	-1.06029	1.60512	9.41232e-07	2.63119e-05	Down
ARHGAP20	ENSG00000137727	0	0.01	0.01	0.13	0.06	0.08	3.69051	-1.14275	9.60862e-07	2.68108e-05	Ups
CARS1-AS1	ENSG00000247473	0.02	0.13	0.13	0.45	0.25	0.51	2.1376	-0.323678	9.64454e-07	2.68863e-05	Ups
-	ENSG00000238186	3.88	4.03	4.24	1.17	1.75	1.6	-1.37098	0.722041	9.85171e-07	2.73882e-05	Down
ALMS1-IT1	ENSG00000230002	1.56	1.11	1.5	0.74	0.39	0.62	-1.21186	1.14723	1.06191e-06	2.93333e-05	Down
CPT1C	ENSG00000169169	0.04	0.11	0.2	0.01	0	0	-4.55594	-1.0188	1.07506e-06	2.9683e-05	Down
NFYC-AS1	ENSG00000272145	1.71	2.16	2.81	0.8	0.65	1.33	-1.2004	1.49664	1.15146e-06	3.15054e-05	Down
ST7-AS1	ENSG00000227199	0.85	1.64	0.99	0.49	0.29	0.38	-1.5315	0.649182	1.17071e-06	3.19744e-05	Down
LINC00842	ENSG00000285294	0.67	0.84	0.9	0.39	0.24	0.31	-1.32889	0.793511	1.21753e-06	3.30592e-05	Down
-	ENSG00000249379	0.28	0.65	0.29	1.61	0.85	1.24	1.6488	0.302409	1.22243e-06	3.31774e-05	Ups
RAET1G	ENSG00000203722	1.04	1.16	1.22	2.62	1.83	2.43	1.04987	1.4191	1.31666e-06	3.54404e-05	Ups
KRT17	ENSG00000128422	1.29	1.19	1.68	0.45	0.68	0.8	-1.04614	1.67899	1.34121e-06	3.60462e-05	Down
-	ENSG00000287965	0.12	0.13	0	1.58	0.76	1.12	3.68607	-1.14295	1.37189e-06	3.67727e-05	Ups
KRT3	ENSG00000186442	0.14	0.09	0.1	0.52	0.47	0.42	2.11773	-0.339415	1.42623e-06	3.81114e-05	Ups
MIR924HG	ENSG00000267374	0.36	0.29	0.38	0.12	0.2	0.17	-1.03791	1.63478	1.45042e-06	3.87237e-05	Down
LURAP1L	ENSG00000153714	0.02	0.02	0.04	0.21	0.27	0.21	2.99373	-0.954517	1.50674e-06	4.01212e-05	Ups
-	ENSG00000253130	0.03	0	0.07	0.34	0.25	0.29	3.03652	-0.925956	1.51964e-06	4.04291e-05	Ups
-	ENSG00000225721	0.59	0.9	1.03	3.33	1.6	2.43	1.55998	0.464329	1.54817e-06	4.11161e-05	Ups
-	ENSG00000266708	1.24	0.7	0.51	2.91	1.49	2.67	1.57729	0.441795	1.59245e-06	4.21443e-05	Ups
SLC26A3	ENSG00000091138	0	0	0.02	0.08	0.28	0.15	4.3816	-1.2471	1.63476e-06	4.3151e-05	Ups
SV2A	ENSG00000159164	0	0.04	0.07	0.13	0.24	0.21	2.30652	-0.547963	1.82224e-06	4.76433e-05	Ups
CYP24A1	ENSG00000019186	0.32	0.29	0.61	0.8	1.2	0.88	1.24638	1.51379	1.86313e-06	4.86283e-05	Ups
HSD17B6	ENSG00000025423	0.82	0.91	0.99	0.31	0.33	0.36	-1.38665	0.626707	1.86952e-06	4.8753e-05	Down
SLC16A6P1	ENSG00000232457	1.58	1.43	1.28	0.27	0.26	0.72	-1.6397	0.154673	1.91787e-06	4.9928e-05	Down
PROCA1	ENSG00000167525	0.72	0.58	0.72	0.33	0.24	0.37	-1.05306	1.40812	1.99343e-06	5.16252e-05	Down
NAALAD2	ENSG00000077616	0.15	0.11	0.2	0.29	0.32	0.53	1.35669	1.04574	1.99794e-06	5.16795e-05	Ups
-	ENSG00000287910	0.13	0.14	0.15	0.66	0.59	0.73	2.25125	-0.461543	2.03953e-06	5.25981e-05	Ups
IL12RB2	ENSG00000081985	0.24	0.1	0.15	0.4	0.3	0.55	1.38271	0.934428	2.08267e-06	5.35629e-05	Ups
IL13RA2	ENSG00000123496	0.4	0.25	0.1	0.74	0.88	0.88	1.791	0.00146294	2.13732e-06	5.47857e-05	Ups
GOLGA2P7	ENSG00000225151	0.22	0.28	0.56	0.72	0.85	0.81	1.17469	1.56785	2.13831e-06	5.47857e-05	Ups
ADAMTS12	ENSG00000151388	0.01	0.01	0.02	0.08	0.09	0.06	2.53996	-0.840845	2.16506e-06	5.53878e-05	Ups
EGF	ENSG00000138798	0.31	0.33	0.44	0.55	0.68	0.96	1.04962	2.11884	2.25588e-06	5.73719e-05	Ups
-	ENSG00000226548	0	0	0.09	0.98	0.94	0.5	4.21395	-1.35884	2.44235e-06	6.14951e-05	Ups
ZNF528	ENSG00000167555	0	0.01	0.01	0.06	0.05	0.1	3.62673	-1.17923	2.58098e-06	6.45831e-05	Ups
MIS18A-AS1	ENSG00000227256	0.5	0.45	0.66	2.39	0.89	2.78	1.92991	0.168068	2.58865e-06	6.47482e-05	Ups
-	ENSG00000256083	0.85	0.3	0.37	1.72	2.1	2.89	2.17235	-0.401261	2.87004e-06	7.1228e-05	Ups
TRIML2	ENSG00000179046	0.15	0.16	0.09	0.37	0.51	0.43	1.7715	-0.0135675	2.94384e-06	7.28804e-05	Ups
-	ENSG00000255566	1.02	0.27	0.34	2.11	1.76	2.72	2.05178	-0.285309	2.98122e-06	7.36856e-05	Ups
PDCL3P5	ENSG00000213089	0.44	0.38	0.78	1.67	1.32	2.43	1.76539	-0.0185174	3.06774e-06	7.56388e-05	Ups
KRT14	ENSG00000186847	1.65	1.25	1.63	0.5	0.73	0.87	-1.04619	1.40157	3.13285e-06	7.70875e-05	Down
-	ENSG00000266869	1.49	1.18	1.46	0.64	0.7	0.59	-1.06659	1.31056	3.1577e-06	7.76359e-05	Down
RNU1-91P	ENSG00000201616	0.79	0	1.04	6.08	2.51	5.37	2.8173	-0.842813	3.1665e-06	7.78208e-05	Ups
LINC02861	ENSG00000262185	0.83	0.71	0.73	0.26	0.28	0.32	-1.33534	0.62752	3.25196e-06	7.96948e-05	Down
RNU6-1223P	ENSG00000252933	4.32	2.64	4.34	11.58	9.83	15.79	1.74376	-0.0327678	3.33211e-06	8.14286e-05	Ups
C11orf65	ENSG00000166323	0.44	0.56	0.36	0.17	0.13	0.16	-1.51379	0.336825	3.34866e-06	8.17341e-05	Down
NPAS3	ENSG00000151322	0.06	0.06	0.05	0.14	0.14	0.19	1.47912	0.371745	3.42522e-06	8.33683e-05	Ups
ACP7	ENSG00000183760	0.63	0.27	0.61	1.12	0.94	1.12	1.08123	1.33022	3.42525e-06	8.33683e-05	Ups
PRSS22	ENSG00000005001	0	0	0.02	0.27	0.17	0.21	4.20415	-1.36026	3.46431e-06	8.42176e-05	Ups
-	ENSG00000280193	0.3	0.24	0.44	0.67	0.7	1.25	1.4577	0.633869	3.48371e-06	8.46385e-05	Ups
RAD9B	ENSG00000151164	0.95	0.61	0.78	0.34	0.32	0.42	-1.05851	1.48092	3.48664e-06	8.46587e-05	Down
-	ENSG00000279347	1.99	1.75	0.96	0.64	0.37	0.63	-1.44351	0.890523	3.52959e-06	8.55302e-05	Down
LMTK3	ENSG00000142235	0.34	0.35	0.3	0.1	0.12	0.14	-1.34605	0.598095	3.54244e-06	8.57728e-05	Down
RFPL3S	ENSG00000205853	0.05	0.02	0.04	0.17	0.14	0.13	2.00245	-0.418716	3.65942e-06	8.83934e-05	Ups
IGFL1	ENSG00000188293	0.99	0.79	0.72	2.09	2.71	1.9	1.44182	0.387716	4.00371e-06	9.5945e-05	Ups
LOH12CR2	ENSG00000205791	2.34	1.69	1.8	1.01	0.4	1.07	-1.17209	1.18103	4.06355e-06	9.72637e-05	Down
-	ENSG00000284776	0	0.1	0	0.82	1.08	0.39	4.21967	-1.35804	4.10629e-06	9.81703e-05	Ups
KCNT1	ENSG00000107147	0.05	0.02	0.04	0.15	0.07	0.11	1.57155	0.385083	4.22961e-06	0.000100603	Ups
-	ENSG00000273151	0.26	0.34	0.48	0.81	0.52	1.03	1.17611	2.01039	4.26916e-06	0.000101503	Ups
ALKAL2	ENSG00000189292	0	0	0	0.25	0.14	0.25	5.79146	-1.57036	4.40553e-06	0.000104541	Ups
-	ENSG00000278959	0	0	0	0.09	0.28	0.18	5.86622	-1.52525	4.45036e-06	0.000105563	Ups
KRT37	ENSG00000108417	1.11	0.47	1.52	2.56	2.11	2.29	1.17454	1.61434	4.46546e-06	0.000105756	Ups
MAJIN	ENSG00000168070	0.03	0.06	0.07	0.52	0.29	0.24	2.62455	-0.786237	4.55936e-06	0.000107559	Ups
-	ENSG00000287644	0.1	0.41	0.08	1.59	0.61	1.39	2.64308	-0.762632	4.76298e-06	0.000112014	Ups
NHLRC1	ENSG00000187566	0.6	0.61	0.53	0.98	1.31	1.35	1.11124	1.09572	5.16705e-06	0.000120767	Ups
-	ENSG00000276850	0.64	0.41	0.52	0.17	0.08	0.2	-1.72635	-0.0333054	5.27006e-06	0.000122938	Down
CCDC96	ENSG00000173013	0.27	0.29	0.1	0.59	0.85	0.58	1.67525	0.1062	5.31e-06	0.000123774	Ups
LINC01144	ENSG00000281912	0.64	0.68	0.59	0.12	0.08	0.26	-1.91222	-0.305496	5.43936e-06	0.000126546	Down
-	ENSG00000284726	2.77	2.05	2.15	0.94	0.56	0.63	-1.66293	0.0585352	5.51405e-06	0.000128037	Down
GAS5-AS1	ENSG00000270084	0.39	0.42	0.55	2	1.17	1.41	1.73322	-0.109353	5.52698e-06	0.000128191	Ups
-	ENSG00000287766	0.14	0.14	0.12	0.8	0.62	0.5	2.24261	-0.590437	5.74061e-06	0.000132891	Ups
-	ENSG00000258982	2.52	2.28	4.09	0.21	0.41	1.16	-2.15937	-0.44524	5.90315e-06	0.000136342	Down
SYTL5	ENSG00000147041	0.09	0.01	0.08	0.22	0.2	0.27	1.85552	-0.249294	5.98959e-06	0.000138127	Ups
LIME1	ENSG00000203896	1.49	1.78	1.11	0.72	0.48	0.82	-1.04375	1.50069	5.99604e-06	0.000138221	Down
LINC00880	ENSG00000243629	0.09	0.06	0.13	0.29	0.4	0.52	2.12087	-0.549283	6.15259e-06	0.00014151	Ups
NR2F2-AS1	ENSG00000247809	0.21	0.14	0.24	0.47	0.27	0.49	1.08288	1.74334	6.21815e-06	0.000142747	Ups
ZXDA	ENSG00000198205	0.37	0.36	0.47	0.93	0.53	0.91	1.01824	1.64639	6.36221e-06	0.00014577	Ups
-	ENSG00000224635	0.91	0.7	0.88	0.41	0.37	0.26	-1.246	0.804164	7.29946e-06	0.000165393	Down
SPATC1	ENSG00000186583	0.5	0.66	0.55	0.26	0.09	0.13	-1.79558	-0.127581	7.30017e-06	0.000165393	Down
MED15P9	ENSG00000223760	1.97	1.16	1.85	0.69	0.73	0.9	-1.05817	1.53245	7.32376e-06	0.000165823	Down
GCNT7	ENSG00000124091	0.16	0.33	0.19	0.72	0.56	0.69	1.58512	0.0456435	7.49683e-06	0.000169405	Ups
PTGER2	ENSG00000125384	1.2	1.09	1.33	0.8	0.47	0.38	-1.12643	1.19099	7.61172e-06	0.000171809	Down
TSBP1-AS1	ENSG00000225914	0.17	0.25	0.18	0.07	0.08	0.07	-1.40044	0.440658	7.69919e-06	0.000173396	Down
-	ENSG00000231903	0	0	0	1.59	0.88	1.41	5.72078	-1.61591	8.28884e-06	0.000185367	Ups
SSBP3-AS1	ENSG00000198711	0.2	0.31	0.19	0.59	0.7	0.54	1.4242	0.291056	8.34489e-06	0.000186552	Ups
MCF2L-AS1	ENSG00000235280	1.71	2.89	2.85	0.7	0.86	1.15	-1.38306	0.426283	8.53479e-06	0.000190306	Down
PSORS1C3	ENSG00000204528	1.95	1.74	1.71	0.6	0.11	0.65	-1.88279	-0.32407	8.57708e-06	0.000191178	Down
-	ENSG00000270890	1.84	1.2	2.16	4.4	3.91	3.23	1.14671	0.900549	8.80066e-06	0.000195586	Ups
SLC7A11-AS1	ENSG00000250033	0.05	0.08	0.05	0.32	0.09	0.5	2.39937	0.342498	9.17946e-06	0.000202667	Ups
-	ENSG00000214770	0.65	0.55	0.72	0.34	0.2	0.26	-1.23484	0.730947	9.52541e-06	0.00020977	Down
ADCY4	ENSG00000129467	0.19	0.25	0.18	0.29	0.45	0.51	1.07193	1.40576	9.54293e-06	0.00021008	Ups
HMGB1P49	ENSG00000230519	0.23	0.24	0.69	1.37	2.63	1.25	2.1105	-0.459316	1.0347e-05	0.000226138	Ups
TRIQK	ENSG00000205133	0.3	0.17	0.18	0.43	0.53	0.38	1.08592	1.22351	1.04132e-05	0.000227257	Ups
C1QTNF2	ENSG00000145861	1.36	1.51	1.54	0.73	0.93	0.5	-1.01059	1.46418	1.05166e-05	0.000229241	Down
EFCAB6	ENSG00000186976	0.11	0.3	0.19	0.35	0.47	0.44	1.1341	1.46012	1.10348e-05	0.000239008	Ups
CEL	ENSG00000170835	0.43	0.52	0.47	0.09	0.11	0.18	-1.76311	-0.232363	1.11137e-05	0.000240406	Down
AREG	ENSG00000109321	1.06	1.71	1.24	2.67	3.57	2.03	1.08912	1.78508	1.14986e-05	0.000247821	Ups
GNAT2	ENSG00000134183	0.75	0.72	0.56	2.06	0.91	1.75	1.26529	1.03792	1.17402e-05	0.000252459	Ups
TM4SF1-AS1	ENSG00000240541	0.08	0.32	0.17	0.46	0.53	0.7	1.62232	0.0139553	1.17506e-05	0.000252533	Ups
LY6G5C	ENSG00000204428	0.91	0.76	0.86	0.3	0.34	0.44	-1.16885	0.77533	1.17936e-05	0.000253367	Down
-	ENSG00000247853	0.41	0.78	0.36	1.13	0.87	1.7	1.32618	1.04165	1.18627e-05	0.000254762	Ups
-	ENSG00000254812	1.1	0.39	0.64	0	0	0.08	-4.09809	-1.36178	1.19938e-05	0.000257209	Down
ASAH2	ENSG00000188611	0.17	0.11	0.19	0.26	0.36	0.38	1.13329	0.94433	1.21929e-05	0.000260745	Ups
-	ENSG00000248994	0.14	0.2	0.12	0.09	0.02	0.03	-1.65428	0.621845	1.22109e-05	0.000260946	Down
ALDH8A1	ENSG00000118514	0.22	0.12	0.1	0.42	0.41	0.5	1.62558	-0.0461451	1.3095e-05	0.000277199	Ups
-	ENSG00000262877	2.05	2.15	1.35	0.87	0.88	0.81	-1.06602	1.20671	1.31982e-05	0.000278896	Down
-	ENSG00000285873	0.32	0.25	0.14	1.22	0.84	1.15	2.20113	-0.615297	1.3353e-05	0.000281775	Ups
-	ENSG00000276488	3.28	3.95	2.13	7.92	4.48	6.57	1.07244	1.57334	1.35745e-05	0.000285951	Ups
CCDC144NL	ENSG00000205212	1.33	1.84	2.22	0.78	0.58	1.18	-1.02988	2.23368	1.36704e-05	0.000287772	Down
PRSS33	ENSG00000103355	0.06	0	0	0.4	0.22	0.15	3.48865	-1.28237	1.36827e-05	0.00028793	Ups
ATOH7	ENSG00000179774	0.38	0.36	0.19	0.05	0	0	-3.9753	-1.44058	1.45609e-05	0.000304928	Down
NRXN2	ENSG00000110076	0.07	0.01	0.04	0.14	0.08	0.15	1.66928	-0.0167097	1.45856e-05	0.00030534	Ups
-	ENSG00000260948	0.41	0.41	0.39	1.51	0.51	1.84	1.70271	0.892261	1.48269e-05	0.000309644	Ups
SALRNA2	ENSG00000280515	0	0.1	0	0.31	0.13	0.42	3.15894	-1.11195	1.51752e-05	0.000316262	Ups
-	ENSG00000250616	1.05	1.17	1.2	0.39	0.62	0.36	-1.28714	0.527196	1.53117e-05	0.000318669	Down
HTR2C	ENSG00000147246	0.21	0.37	0.37	0.51	0.68	0.68	1.00913	1.26855	1.57721e-05	0.000327128	Ups
AMZ1	ENSG00000174945	0.02	0.03	0.01	0.1	0.04	0.1	2.31965	-0.663483	1.58559e-05	0.000328641	Ups
-	ENSG00000253955	0.03	0	0.04	0.08	0.2	0.18	2.69262	-0.927006	1.60129e-05	0.000331669	Ups
LEMD1	ENSG00000186007	1.3	1.25	0.76	0.14	0.39	0.37	-1.76738	-0.230331	1.60225e-05	0.000331754	Down
-	ENSG00000287873	0.38	0.16	0.33	0.75	0.88	1.93	2.05929	-0.364683	1.60354e-05	0.000331908	Ups
PLUT	ENSG00000247381	0	0	0	0.11	0.14	0.2	5.639	-1.66389	1.63407e-05	0.00033742	Ups
MTNR1A	ENSG00000168412	1.45	1.71	0.96	0.55	0.26	0.68	-1.36098	0.406489	1.74796e-05	0.000359102	Down
RPE65	ENSG00000116745	0.47	0.92	0.67	2.01	0.94	1.64	1.19672	1.58612	1.77702e-05	0.000364825	Ups
NPM1P9	ENSG00000231066	2.82	2.52	2.81	0.67	1.29	1.56	-1.13161	0.835191	1.79928e-05	0.00036877	Down
GPR156	ENSG00000175697	0.02	0.02	0.02	0.11	0.13	0.1	2.45213	-0.896179	1.80971e-05	0.000370408	Ups
PRSS30P	ENSG00000172460	0	0.02	0.04	0.22	0.13	0.19	3.07947	-1.17779	1.82305e-05	0.00037291	Ups
-	ENSG00000240057	0.01	0.03	0.02	0.1	0.12	0.09	2.45202	-0.896128	1.84979e-05	0.000377718	Ups
-	ENSG00000276417	0.18	0.15	0.28	0.65	0.67	0.81	1.81181	-0.361406	1.86919e-05	0.000381037	Ups
LUCAT1	ENSG00000248323	0.05	0.08	0.03	0.13	0.1	0.13	1.24456	0.631338	1.88559e-05	0.000383994	Ups
AOAH	ENSG00000136250	0	0.02	0.03	0.26	0.1	0.14	3.08679	-1.17687	1.89685e-05	0.000386027	Ups
-	ENSG00000285999	0.44	0.16	0.29	0.72	0.74	0.96	1.48835	0.143177	1.91938e-05	0.000390088	Ups
-	ENSG00000279632	0.07	0.16	0.26	1.45	0.31	1.31	2.60528	-0.617415	1.99316e-05	0.000402787	Ups
LINC01559	ENSG00000180861	0	0.02	0	0.11	0.17	0.07	4.02554	-1.48066	2.02198e-05	0.000408066	Ups
-	ENSG00000273387	1	0.78	0.48	0.15	0.19	0.23	-1.85936	-0.341182	2.0497e-05	0.000412835	Down
TTC29	ENSG00000137473	0	0	0	0.06	0.1	0.16	5.63226	-1.66436	2.09913e-05	0.000421669	Ups
TMEM272	ENSG00000281106	0.28	0.35	0.34	0.1	0.13	0.08	-1.59484	0.0140827	2.16709e-05	0.000434457	Down
-	ENSG00000248773	0.33	1.05	0.29	2.7	2.77	1.53	2.0998	-0.566328	2.17054e-05	0.000435004	Ups
-	ENSG00000267939	2.29	2.12	1.47	0.17	0.49	0.52	-2.17646	-0.687973	2.21803e-05	0.000442912	Down
SCOC-AS1	ENSG00000196951	0.14	0.16	0.12	0.04	0.02	0.06	-1.64093	-0.162148	2.27806e-05	0.000453853	Down
ADAM20P1	ENSG00000259158	0.07	0.09	0.05	0.19	0.2	0.38	1.98267	-0.422556	2.30311e-05	0.00045809	Ups
TAF7L	ENSG00000102387	0.24	0.2	0.27	0.71	0.55	0.52	1.33143	0.314617	2.34205e-05	0.000465223	Ups
-	ENSG00000213683	2.28	3.34	2.6	1.3	1.34	0.79	-1.23306	0.669365	2.36139e-05	0.000468604	Down
RN7SL809P	ENSG00000241217	0.87	0.69	0.19	3.58	1.84	2.77	2.25506	-0.711023	2.48721e-05	0.000490681	Ups
FBXO43	ENSG00000156509	0.47	0.54	0.51	0.25	0.22	0.17	-1.22569	0.629365	2.52655e-05	0.000498118	Down
LINC02795	ENSG00000285210	0.11	0	0.02	0.15	0.35	0.27	2.53109	-0.841469	2.60042e-05	0.000511351	Ups
INO80B-WBP1	ENSG00000274049	0.09	0	0.06	0.31	0.47	0.21	2.61823	-0.982819	2.65519e-05	0.000521107	Ups
INKA1	ENSG00000185614	2.55	1.99	1.91	0.82	1.19	0.85	-1.13468	0.787599	2.7679e-05	0.000541474	Down
H2BU1	ENSG00000196890	0.38	0.55	0.62	0.06	0.26	0.16	-1.62681	-0.0965977	2.78203e-05	0.000543887	Down
RPS20P15	ENSG00000227523	0.41	0.22	0.18	2.05	1.1	2.64	2.79797	-1.07937	2.85334e-05	0.000555498	Ups
-	ENSG00000228906	1.71	1.68	1.38	0.16	0.45	0.24	-2.37093	-0.870057	2.88967e-05	0.000561489	Down
-	ENSG00000226690	0	0.02	0.11	0.27	0.15	0.21	2.18667	-0.763283	2.91023e-05	0.00056494	Ups
PDZK1	ENSG00000174827	0.1	0.33	0.18	0.6	0.55	0.51	1.46481	0.0760621	2.94714e-05	0.000571107	Ups
KLRD1	ENSG00000134539	0	0	0	0.02	0.02	0.03	5.56049	-1.71254	2.99126e-05	0.000578077	Ups
LINC00239	ENSG00000258512	0	0.11	0.18	0.89	1.28	0.51	3.04206	-1.21041	2.99596e-05	0.000578801	Ups
-	ENSG00000269148	0.93	0.9	0.96	0.37	0	0.14	-2.36907	-0.870653	3.00814e-05	0.000580969	Down
CACTIN-AS1	ENSG00000226800	0.17	0.18	0.21	0.67	0.68	0.4	1.63545	-0.244917	3.05765e-05	0.000589764	Ups
MIR4292	ENSG00000265806	6.71	9.23	17.69	37	20.34	26.15	1.29987	0.517598	3.05854e-05	0.000589764	Ups
HNRNPH1P1	ENSG00000220305	1.03	0.52	0.48	0.06	0.06	0.23	-2.33238	-0.738398	3.06844e-05	0.000591297	Down
-	ENSG00000260317	0.39	0.38	0.72	1.02	2.26	1.06	1.5614	0.902882	3.16794e-05	0.000608729	Ups
GJD3	ENSG00000183153	0.49	0.62	0.64	0.36	0.22	0.21	-1.115	0.888353	3.24051e-05	0.000621098	Down
WASIR2	ENSG00000231439	2.8	1.5	2.46	1.41	0.58	0.57	-1.39552	0.820983	3.31371e-05	0.000634326	Down
-	ENSG00000260368	0.11	0.48	0.2	0.74	0.84	1.1	1.83552	-0.34171	3.32211e-05	0.000635732	Ups
SLC2A3	ENSG00000059804	0.15	0.1	0.13	0.37	0.25	0.27	1.24092	0.487374	3.35873e-05	0.000641727	Ups
WNT10B	ENSG00000169884	0.37	0.42	0.48	0.16	0.1	0.11	-1.73104	-0.249618	3.48028e-05	0.000661821	Down
-	ENSG00000260672	0	0	0	0.29	0.14	0.07	5.68105	-1.66106	3.53496e-05	0.000669906	Ups
-	ENSG00000277128	0.1	0.06	0.07	0.18	0.14	0.29	1.46834	0.23402	3.57573e-05	0.000676787	Ups
ZNF236-DT	ENSG00000264278	0.69	0.95	1	0.33	0.11	0.38	-1.61175	-0.180649	3.63209e-05	0.000686383	Down
ARHGEF33	ENSG00000214694	0.02	0.06	0.02	0.18	0.15	0.12	2.09775	-0.685077	3.67759e-05	0.000694115	Ups
C6orf15	ENSG00000204542	0.17	0	0.2	0.55	1.18	0.38	2.44573	-0.759582	3.79095e-05	0.000713068	Ups
-	ENSG00000286285	0	0.02	0.01	0.14	0.08	0.14	3.35455	-1.36083	3.84863e-05	0.000723021	Ups
MIR762HG	ENSG00000260083	2.41	1.78	1.38	0.75	1.1	0.79	-1.0317	1.61743	3.89798e-05	0.000731383	Down
-	ENSG00000213303	0.16	0.17	0	0.89	1.2	1.52	3.35042	-1.36102	3.91014e-05	0.000733211	Ups
CFAP57	ENSG00000243710	0.09	0.1	0.09	0.27	0.29	0.19	1.41248	0.0917836	3.93138e-05	0.000736913	Ups
MAPK10	ENSG00000109339	0.02	0.02	0.03	0.05	0.04	0.06	1.1145	0.722544	4.11302e-05	0.000767455	Ups
-	ENSG00000279970	1.45	0.79	1.3	0.64	0.48	0.44	-1.16987	0.870866	4.23722e-05	0.000788676	Down
UGDH-AS1	ENSG00000249348	0.71	0.74	0.67	0.28	0.29	0.33	-1.16431	0.618198	4.23846e-05	0.000788676	Down
NOTCH2NLA	ENSG00000264343	0.17	0.33	0.23	0.48	0.71	0.52	1.27273	0.398396	4.3009e-05	0.000799813	Ups
JARID2-DT	ENSG00000271888	1.13	1.53	1.47	0.66	0.19	0.66	-1.37661	0.195212	4.3803e-05	0.000813072	Down
GS1-124K5.4	ENSG00000237310	1.17	1.03	1.34	0.39	0.49	0.43	-1.39169	0.209028	4.42181e-05	0.000819773	Down
TUBB8	ENSG00000261456	0.85	0.43	0.73	0.2	0.17	0.4	-1.30923	0.563917	4.58624e-05	0.000845601	Down
-	ENSG00000272540	1.91	1.42	1.83	0.37	0.44	0.92	-1.46667	0.0409204	4.72653e-05	0.000868824	Down
KYAT1	ENSG00000171097	0.38	0.48	0.43	0.18	0.04	0.26	-1.31751	0.246285	5.08585e-05	0.000929238	Down
LINC01191	ENSG00000234199	0	0	0	0.22	0.16	0.04	5.69527	-1.66058	5.17999e-05	0.000945012	Ups
ZNF233	ENSG00000159915	0.08	0.1	0.25	0.4	0.29	0.41	1.3265	0.222253	5.40926e-05	0.000982109	Ups
-	ENSG00000224883	0.37	1.07	0.77	3.58	1.06	2.76	1.77108	-0.0783648	5.46641e-05	0.000990705	Ups
-	ENSG00000266369	1.87	0.95	1.56	0.41	0.79	0.56	-1.275	0.627384	5.51313e-05	0.000997681	Down
PLA2G10	ENSG00000069764	0.34	0	0.45	1.13	1	1.02	1.91419	-0.687448	5.532e-05	0.0010005	Ups
ZNRF3-AS1	ENSG00000177993	0.03	0.06	0.08	0.33	0.19	0.4	2.39953	-0.927555	5.64429e-05	0.00101989	Ups
ZNF528-AS1	ENSG00000269834	0	0	0	0.05	0.07	0.06	5.48105	-1.76243	5.71671e-05	0.00103175	Ups
STAC3	ENSG00000185482	0.68	0.99	0.92	0.27	0.33	0.47	-1.18847	0.492623	5.73678e-05	0.00103506	Down
-	ENSG00000261888	0	0.03	0.02	0.08	0.23	0.23	3.35005	-1.36128	5.75714e-05	0.00103843	Ups
-	ENSG00000287125	0.9	1.1	1.02	0.39	0.51	0.44	-1.12236	0.657483	5.95688e-05	0.00107095	Down
B3GALT1	ENSG00000172318	0.06	0.07	0	0.25	0.09	0.17	2.04989	-0.591099	6.00973e-05	0.00108012	Ups
-	ENSG00000259364	0	0.35	0.87	1.58	1.4	1.59	1.8417	-0.526537	6.01147e-05	0.00108012	Ups
-	ENSG00000231982	11.1	8.53	6.84	3	4.96	4.65	-1.00642	1.18464	6.03507e-05	0.0010834	Down
CTAGE7P	ENSG00000233122	0.9	0.99	0.93	0.41	0.34	0.56	-1.03201	0.852793	6.15872e-05	0.00110266	Down
ZSCAN18	ENSG00000121413	0	0	0	0.03	0.05	0.05	5.47679	-1.7629	6.25309e-05	0.00111757	Ups
-	ENSG00000255050	1.15	1.11	1.83	0.48	0.52	0.61	-1.30015	0.332437	6.28452e-05	0.00112286	Down
-	ENSG00000260000	1.95	2.26	1.08	0.23	0.9	0.69	-1.465	0.931486	6.37504e-05	0.00113669	Down
CCDC184	ENSG00000177875	0.08	0.15	0.25	0.56	0.57	0.36	1.58454	-0.210253	6.40768e-05	0.00114183	Ups
-	ENSG00000286010	0.25	0.48	0.45	0.15	0.15	0.18	-1.24122	0.493114	6.45733e-05	0.00114967	Down
-	ENSG00000284906	0.53	0.6	0.74	0.25	0.06	0.38	-1.33854	0.166403	6.64471e-05	0.00117922	Down
HECW1	ENSG00000002746	0.06	0.05	0.05	0.11	0.1	0.16	1.23355	0.450391	6.83659e-05	0.00121149	Ups
ODF2-AS1	ENSG00000225951	0.16	0.34	0.28	2.78	0.67	1.61	2.6539	-0.954663	6.84404e-05	0.00121217	Ups
KLHL41	ENSG00000239474	0	0.05	0.19	0.22	0.36	0.4	1.92652	-0.572138	6.8444e-05	0.00121217	Ups
SGMS1-AS1	ENSG00000226200	0.19	0.18	0.12	0.05	0.06	0.1	-1.08623	0.854014	6.9782e-05	0.00123479	Down
-	ENSG00000279949	1.38	0.74	0.71	0	0.12	0.2	-2.85769	-1.24891	7.00848e-05	0.00123942	Down
FAM20A	ENSG00000108950	0.04	0.1	0.02	0.23	0.1	0.19	1.79164	-0.283687	7.03847e-05	0.00124436	Ups
APOBEC3D	ENSG00000243811	0.05	0.11	0.36	0	0	0	-5.81795	-1.48579	7.19972e-05	0.0012699	Down
PRDX3P1	ENSG00000229598	0.51	0.99	0.74	1.3	1.61	2.94	1.46009	0.233175	7.24403e-05	0.00127549	Ups
LINC02832	ENSG00000227308	0.76	0.72	0.65	0.26	0.39	0.32	-1.08347	0.724064	7.26185e-05	0.00127826	Down
SYS1-DBNDD2	ENSG00000254806	0.05	0.29	0.12	0.3	1.8	0.78	2.68757	-0.156922	7.2693e-05	0.0012792	Ups
-	ENSG00000286193	0.19	0.18	0.24	0	0.04	0.05	-2.43818	-1.01749	7.40854e-05	0.00130068	Down
-	ENSG00000287166	1.14	0.86	1.04	0.23	0.49	0.47	-1.27882	0.273071	7.48473e-05	0.00131216	Down
CTSS	ENSG00000163131	0.07	0.09	0.07	0.22	0.2	0.18	1.35143	0.104335	7.64613e-05	0.00133743	Ups
KCNMB2	ENSG00000197584	0.13	0.02	0.19	0	0	0	-5.70187	-1.57245	7.66448e-05	0.00133863	Down
COL26A1	ENSG00000160963	0.35	0.27	0.71	0.11	0.11	0.18	-1.66914	0.0675144	7.74624e-05	0.00135175	Down
MPP4	ENSG00000082126	0.01	0.01	0	0.06	0.12	0.1	3.29102	-1.39981	7.78674e-05	0.00135842	Ups
-	ENSG00000273154	0.89	0.67	0.87	0.33	0.56	0.22	-1.11443	1.00027	7.89029e-05	0.00137332	Down
-	ENSG00000267036	0.07	0.08	0.06	1.14	0.23	0.63	3.08195	-1.17708	7.9865e-05	0.00138887	Ups
RNU4-39P	ENSG00000199325	0	0	0	3.35	1.07	3.45	5.46987	-1.7634	8.06778e-05	0.0014022	Ups
-	ENSG00000279086	0.14	0.27	0.12	0.5	0.48	0.53	1.54853	-0.159611	8.15558e-05	0.00141584	Ups
CALB1	ENSG00000104327	0.08	0.11	0.03	0.23	0.18	0.16	1.44139	0.0631833	8.40639e-05	0.00145479	Ups
TOR4A	ENSG00000198113	0.63	0.46	0.65	0.15	0.26	0.38	-1.05395	0.939479	8.46926e-05	0.001464	Down
-	ENSG00000285938	0.51	0.9	0.54	1.36	1.07	1.96	1.25106	0.427776	8.54931e-05	0.00147651	Ups
SAP30-DT	ENSG00000272870	0.37	0.21	0.29	0.12	0.11	0.18	-1.02238	1.06184	8.60254e-05	0.00148416	Down
-	ENSG00000229321	0.06	0.02	0.09	0.18	0.17	0.2	1.62629	-0.322938	8.603e-05	0.00148416	Ups
CALML6	ENSG00000169885	0.19	0.54	0.36	0.07	0.03	0.11	-2.20646	-0.816544	8.82159e-05	0.00151927	Down
HSD17B13	ENSG00000170509	0.03	0.14	0.09	0.27	0.32	0.44	1.98008	-0.640435	8.92111e-05	0.00153554	Ups
-	ENSG00000259495	0.26	0.19	0.24	0.14	0.04	0.12	-1.15863	0.546031	8.92436e-05	0.00153566	Down
-	ENSG00000271754	0.35	1.01	0.62	2.08	1.13	2.61	1.61489	-0.249903	9.02691e-05	0.00155099	Ups
-	ENSG00000262921	0.84	2.05	0.95	0.13	0.38	0.2	-2.28906	-0.925967	9.3807e-05	0.00160236	Down
-	ENSG00000227782	0.88	0.69	0.42	1.41	1.61	1.91	1.37757	0.0740395	9.6365e-05	0.00164284	Ups
-	ENSG00000272942	1.03	0.55	1.44	0.38	0.18	0.07	-2.26572	-0.764673	9.68805e-05	0.00165021	Down
-	ENSG00000279044	0	0.23	0.19	1.18	0.34	1.37	2.74207	-1.11223	9.78186e-05	0.00166385	Ups
-	ENSG00000270038	3.63	2.84	5.06	1.17	2.16	2.04	-1.05757	1.13759	9.79919e-05	0.00166586	Down
-	ENSG00000277496	1.1	1.1	0.91	4.15	1.02	3.54	1.51612	1.88325	0.000100227	0.0016972	Ups
-	ENSG00000270574	0.79	0.94	0.96	0.37	0.19	0.59	-1.12331	0.584821	0.00010032	0.0016983	Down
URAHP	ENSG00000222019	0.49	0.47	0.27	0.79	0.7	1.05	1.12299	0.677302	0.000103149	0.00174035	Ups
MYG1	ENSG00000139637	0.23	0.33	0.47	0.76	0.95	0.57	1.14019	0.583032	0.000103999	0.00175371	Ups
KCNJ5	ENSG00000120457	0.14	0.24	0.23	0.02	0.12	0.07	-1.45741	-0.0170594	0.000108687	0.0018201	Down
TAS2R19	ENSG00000212124	0.26	0.75	0.73	0.99	1.7	1.64	1.35058	0.197286	0.000109329	0.00183035	Ups
-	ENSG00000256443	0.49	0.53	0.25	1.24	0.56	1.14	1.27878	0.485798	0.000112908	0.00188148	Ups
C5AR1	ENSG00000197405	0.56	0.42	0.27	0.1	0.02	0.24	-1.6433	-0.112659	0.000115687	0.00192194	Down
FLVCR1-DT	ENSG00000198468	0.32	0.42	0.44	0.15	0.16	0.19	-1.16296	0.404421	0.000119228	0.00197427	Down
-	ENSG00000271344	0.05	0	0.04	0.34	0.43	0.3	3.23163	-1.44006	0.000119878	0.00198419	Ups
ANXA8	ENSG00000265190	0.4	0.36	0.5	0.1	0.23	0.24	-1.06592	0.737965	0.000121105	0.00200098	Down
-	ENSG00000232059	0.22	0	0.39	4.41	0.24	3.41	3.51572	-0.87088	0.000121562	0.00200633	Ups
-	ENSG00000275322	1.08	1.15	0.65	1.75	2.65	1.59	1.10513	0.828469	0.000121639	0.00200705	Ups
-	ENSG00000250410	1.2	0.59	0.77	1.21	2.55	2.98	1.44986	0.071819	0.000126116	0.00207247	Ups
SLC9A9	ENSG00000181804	0.1	0.32	0.25	0.61	0.37	0.49	1.17079	0.640544	0.000127872	0.00209906	Ups
-	ENSG00000276931	0.3	0.22	0.44	1.11	1.39	1.03	1.83529	-0.736326	0.000128685	0.00210977	Ups
NTAN1P2	ENSG00000250569	0.14	0.29	0.18	0.6	0.87	0.93	2.01436	-0.737379	0.000131119	0.00214596	Ups
Y_RNA	ENSG00000206739	0	1.23	0.5	6.96	2.43	4.4	2.91238	-1.2841	0.000131852	0.00215737	Ups
ARHGAP31-AS1	ENSG00000241155	1.03	1.21	1.45	0.45	0.33	0.09	-2.09104	-0.737882	0.000132093	0.00215898	Down
ITGB2	ENSG00000160255	0.25	0.16	0.28	0.14	0.07	0.07	-1.27674	0.322828	0.000133004	0.0021727	Down
LINC00475	ENSG00000225511	0.12	0.05	0.07	0	0	0	-5.32798	-1.81586	0.000133265	0.0021752	Down
IFNA20P	ENSG00000226393	0.97	1.17	1.5	0	0.52	0.21	-2.23476	-0.956847	0.00014081	0.00228176	Down
DLG2	ENSG00000150672	0.1	0.1	0.09	0.04	0.02	0.06	-1.20276	0.344844	0.000144358	0.0023324	Down
FGF22	ENSG00000070388	0.3	0.37	0.33	0.05	0.12	0.12	-1.66999	-0.462877	0.000147267	0.00237686	Down
-	ENSG00000215246	0.15	0.36	0.28	0.08	0.08	0.06	-1.74607	-0.504785	0.000147804	0.00238425	Down
ZNF658B	ENSG00000198416	0.25	0.33	0.61	0.13	0.02	0.2	-1.7142	0.203748	0.000148295	0.0023909	Down
PLAC9	ENSG00000189129	0.52	0.44	0.18	0.63	1.21	1.19	1.48462	-0.0150254	0.00015202	0.00244381	Ups
POU4F3	ENSG00000091010	0	0.03	0	0.28	0.08	0.13	3.87738	-1.56906	0.000155037	0.00248572	Ups
ESPNL	ENSG00000144488	0	0	0.01	0.05	0.11	0.06	3.80064	-1.61537	0.000159556	0.00254739	Ups
POU5F2	ENSG00000248483	0	0	0.01	0.03	0.06	0.05	3.79252	-1.61631	0.000160883	0.00256654	Ups
IL1RAPL1	ENSG00000169306	0.3	0.21	0.28	0.55	0.36	0.73	1.09118	0.683683	0.00016446	0.00261673	Ups
C9orf152	ENSG00000188959	0.04	0	0.06	0.19	0.09	0.32	2.49386	-1.04912	0.000165943	0.00263547	Ups
TXLNGY	ENSG00000131002	0.11	0.09	0.07	0.15	0.16	0.23	1.06136	0.75006	0.000166034	0.00263623	Ups
-	ENSG00000223804	2.15	1.43	1.68	0.83	0.74	0.84	-1.07787	0.628048	0.000169653	0.0026878	Down
DYNLRB2	ENSG00000168589	0.13	0.23	0.34	0.57	0.69	0.78	1.53897	-0.304314	0.000169681	0.0026878	Ups
ZNF300	ENSG00000145908	0.03	0.06	0.01	0.14	0.08	0.24	2.21664	-0.871456	0.000170011	0.00269232	Ups
RPS6KA2-IT1	ENSG00000232082	0.55	0.24	0.19	1.59	0.71	1.61	2.0103	-0.737709	0.000170212	0.00269481	Ups
DPY19L1P2	ENSG00000231952	0.28	0.45	0.99	0	0.07	0.12	-2.89367	-1.21564	0.000173118	0.00273295	Down
UBE2FP1	ENSG00000224080	2.59	1.69	2.15	3.8	4.88	4.29	1.04237	0.650356	0.000174251	0.00274791	Ups
MADCAM1	ENSG00000099866	0.52	0.36	0.48	0.12	0.19	0.18	-1.42617	-0.162497	0.000175325	0.00276276	Down
LINC00672	ENSG00000263874	0.17	0.13	0.09	0.02	0	0.03	-2.7396	-1.32271	0.00017633	0.00277642	Down
CYCSP6	ENSG00000214429	0.43	0.45	1.68	3.05	2.71	2.72	1.66116	-0.548067	0.00017939	0.00281802	Ups
-	ENSG00000257732	0.09	0	0.16	0.71	0.87	0.47	2.79778	-1.35942	0.000180646	0.00283408	Ups
-	ENSG00000253667	0.49	0.33	0.16	1	0.47	0.86	1.29675	0.571037	0.000191193	0.00297872	Ups
CRHR2	ENSG00000106113	0.02	0	0.04	0.13	0.11	0.17	2.59365	-1.21371	0.000191849	0.00298741	Ups
RCAN2	ENSG00000172348	0.37	0.18	0.25	0.54	0.66	0.43	1.03759	0.728904	0.000193782	0.00301287	Ups
LRRIQ3	ENSG00000162620	0.13	0.05	0.12	0.04	0.01	0.04	-1.74713	-0.506517	0.000193915	0.00301416	Down
-	ENSG00000273188	3.6	2.23	2.58	1.98	0.9	0.65	-1.25284	0.550234	0.000196569	0.00305024	Down
ANXA8L1	ENSG00000264230	0.47	0.07	0.22	0	0.02	0.06	-2.98041	-0.899313	0.000203298	0.00314308	Down
AKR1C1	ENSG00000187134	0.03	0.11	0.05	0.17	0.15	0.14	1.3052	0.0762983	0.00020356	0.00314632	Ups
EIF4HP2	ENSG00000237977	0.68	1.22	0.9	1.76	1.69	3.6	1.40473	0.0984285	0.000206243	0.00318456	Ups
TMEM31	ENSG00000179363	0	0	0	0.39	0.47	0.37	5.29409	-1.86931	0.000208527	0.00321245	Ups
ITPR1-DT	ENSG00000231249	0.3	0.32	0.39	0	0	0	-5.22805	-1.87058	0.000213774	0.00328244	Down
DNAI4	ENSG00000152763	0.17	0.15	0.21	0.23	0.49	0.37	1.05122	0.961913	0.000216781	0.00332108	Ups
-	ENSG00000285766	0	0	0	0.3	0.49	0.47	5.28951	-1.86978	0.000218145	0.0033394	Ups
NUP210L	ENSG00000143552	0.27	0.3	0.22	0.08	0.13	0.12	-1.1862	0.299894	0.00021827	0.00334047	Down
-	ENSG00000260805	1.18	0.98	1.16	0.56	0.54	0.52	-1.0029	0.759201	0.000218867	0.00334876	Down
SNHG25	ENSG00000266402	3.24	4.45	5.68	1.27	2.45	1.18	-1.42785	-0.032623	0.000219287	0.00335349	Down
MGARP	ENSG00000137463	0.26	0	0.18	0.46	0.61	0.63	1.89298	-0.815564	0.000220273	0.00336517	Ups
-	ENSG00000255122	0	0.37	0.3	2.67	0.73	4.12	3.32668	-1.36272	0.000221492	0.00338209	Ups
-	ENSG00000261821	0.34	0.25	0.39	0.07	0.21	0.13	-1.20758	0.358055	0.000222402	0.00339513	Down
KRT18P4	ENSG00000229222	0	0	0.13	0.16	0.37	0.6	2.89707	-1.28705	0.000222924	0.00340138	Ups
ZNF114	ENSG00000178150	0.32	0.48	0.3	0.73	0.5	0.93	1.04294	0.820335	0.000223653	0.0034108	Ups
SCARNA10	ENSG00000239002	1.56	1.04	1.37	4.29	3.3	2.82	1.38746	-0.141583	0.000225739	0.00343875	Ups
PLEKHA4	ENSG00000105559	0.22	0.3	0.12	0.06	0.02	0.09	-1.84176	-0.663301	0.00022577	0.00343875	Down
CYP2E1	ENSG00000130649	0.03	0.04	0.04	0.1	0.06	0.13	1.58494	-0.421994	0.000226136	0.00344346	Ups
BEST1	ENSG00000167995	0.07	0.06	0.07	0.19	0.15	0.14	1.24797	0.132332	0.000226463	0.00344757	Ups
C9orf24	ENSG00000164972	1.09	1.41	1.71	0.55	0.77	0.66	-1.0519	0.674781	0.000229293	0.0034854	Down
KCNIP2-AS1	ENSG00000226009	1.09	1.11	1.55	0.52	0.44	0.67	-1.15567	0.32076	0.000231064	0.00350617	Down
LINC00654	ENSG00000205181	0	0	0	0.04	0.05	0.03	5.29991	-1.86883	0.000233013	0.00353132	Ups
CD200R1	ENSG00000163606	0.12	0.11	0.1	0.25	0.32	0.27	1.39753	-0.193829	0.000234831	0.00355396	Ups
-	ENSG00000223837	2.28	1.42	1.84	0	0.2	0.81	-2.19768	-0.987359	0.000236322	0.00357521	Down
GNE	ENSG00000159921	0.07	0.07	0.02	0.17	0.08	0.23	1.72855	-0.401737	0.000241234	0.00364225	Ups
LINC00887	ENSG00000214145	0.17	0.21	0.26	0.12	0.07	0.03	-1.55162	-0.285259	0.000243619	0.00367205	Down
-	ENSG00000268543	2.6	2.91	3.31	1.72	0.83	1.11	-1.24524	0.209643	0.000244014	0.0036769	Down
RANP4	ENSG00000225125	0.1	0.63	0.09	0.97	1.25	0.92	2.01203	-0.867794	0.000246292	0.0037057	Ups
TSACC	ENSG00000163467	0.86	1.42	0.91	0.51	0.06	0.54	-1.41581	-0.112248	0.00024858	0.00373641	Down
TMOD4	ENSG00000163157	0.91	1.38	0.8	0.19	0.41	0.68	-1.14692	0.556708	0.0002504	0.0037619	Down
-	ENSG00000256206	0	0.06	0	0.35	0.22	0.31	3.71118	-1.66306	0.000252657	0.00378923	Ups
CATSPERB	ENSG00000133962	0.01	0	0	0.05	0.07	0.07	3.7117	-1.6631	0.000253097	0.00379395	Ups
ADRB2	ENSG00000169252	0.22	0.27	0.34	0.56	0.64	0.76	1.2717	0.101221	0.000258941	0.00387198	Ups
-	ENSG00000263624	0.78	1.17	0.96	2.24	1.11	2.4	1.03124	0.93537	0.000262863	0.00392578	Ups
CYP2D7	ENSG00000205702	0.43	0.45	0.63	0.18	0.25	0.28	-1.02416	0.65414	0.000263833	0.00393638	Down
LVRN	ENSG00000172901	0.06	0.02	0.03	0.12	0.11	0.13	1.81398	-0.639115	0.000265829	0.00396128	Ups
FOXJ1	ENSG00000129654	0.02	0.03	0.02	0.22	0.18	0.15	2.79182	-1.35957	0.000266425	0.0039692	Ups
LINC00638	ENSG00000258701	0.43	0.87	0.69	0.45	0.19	0.2	-1.24157	0.38424	0.000268596	0.00399466	Down
PAIP1P1	ENSG00000233892	0.75	0.29	0.52	2.41	1.08	0.96	1.51909	0.378037	0.000269789	0.00401043	Ups
-	ENSG00000286305	0.11	0.11	0.32	0.42	0.43	0.44	1.23338	0.0726003	0.000277069	0.00410662	Ups
-	ENSG00000253013	0	0	0	2.62	0.5	3.65	5.35932	-1.81656	0.000284263	0.00420805	Ups
RIMKLBP1	ENSG00000189089	0.11	0	0.19	0.67	0.23	0.56	2.16327	-1.07915	0.000286097	0.00422797	Ups
-	ENSG00000225555	0.46	0.44	0.38	0.19	0.15	0.12	-1.4261	-0.16066	0.000292595	0.00431769	Down
-	ENSG00000286883	1.64	1.26	1.9	0.94	0.7	0.5	-1.16796	0.335593	0.000293446	0.00432856	Down
RSPH4A	ENSG00000111834	0.66	0.68	0.4	1.62	0.67	1.29	1.09544	1.39232	0.000293475	0.00432856	Ups
DEPDC4	ENSG00000166153	0.53	0.45	0.4	0.21	0.32	0.14	-1.02656	0.78116	0.000294161	0.00433656	Down
-	ENSG00000241954	0.72	0.15	0.13	2.07	1.38	0.99	2.11093	-0.952883	0.000302082	0.00444145	Ups
ZNF610	ENSG00000167554	0.27	0.21	0.21	0.5	0.36	0.57	1.10454	0.473394	0.000307967	0.00451265	Ups
NHSL2	ENSG00000204131	0.03	0.03	0.01	0.08	0.03	0.13	1.85428	0.0838237	0.000308196	0.00451493	Ups
-	ENSG00000286689	1.04	0.74	0.97	0.26	0.31	0.39	-1.44547	-0.286719	0.00031057	0.0045453	Down
-	ENSG00000286695	0.04	0.04	0.03	0.4	0.19	0.21	2.79282	-1.35958	0.000312085	0.00456416	Ups
-	ENSG00000277701	0.04	0.1	0.01	0.1	0.34	0.17	2.08748	-0.458401	0.000313083	0.00457546	Ups
ERICD	ENSG00000280303	0.35	0.27	0.23	0.35	0.88	0.82	1.33031	0.143799	0.000315027	0.00460053	Ups
TCP10L	ENSG00000242220	0	0.02	0	0.06	0.04	0.04	2.54016	-1.24698	0.000319987	0.00465949	Ups
HDAC1P2	ENSG00000233012	0	0	0.03	0.28	0.03	0.27	3.85432	-1.57127	0.000326732	0.00474858	Ups
LUNAR1	ENSG00000278090	0.3	0.23	0.31	0.15	0.02	0.1	-1.56342	-0.442653	0.00033078	0.00480395	Down
LINC00479	ENSG00000236384	0.06	0.13	0.13	0.34	0.23	0.49	1.73102	-0.689431	0.000341217	0.00494015	Ups
C11orf94	ENSG00000234776	0	0.18	0.15	0.93	0.45	0.65	2.53971	-1.24778	0.000341641	0.0049451	Ups
CNTN5	ENSG00000149972	0.05	0.05	0.1	0.23	0.17	0.1	1.29083	0.228697	0.00034475	0.00498059	Ups
RBFADN	ENSG00000261126	0.04	0.03	0.06	0.12	0.1	0.17	1.58361	-0.505782	0.000348308	0.005026	Ups
-	ENSG00000273209	1	1.43	0.51	0.09	0.35	0.29	-1.86633	-0.762067	0.000351638	0.00506561	Down
DDX25	ENSG00000109832	0.01	0.01	0.02	0.03	0.05	0.09	2.33573	-0.958332	0.000353213	0.0050871	Ups
HYAL1	ENSG00000114378	0.25	0.16	0.18	0.02	0.02	0.07	-2.14747	-1.01706	0.000354958	0.00510858	Down
PLIN1	ENSG00000166819	0.32	0.24	0.22	0.07	0.11	0.07	-1.56178	-0.360765	0.00036602	0.00524909	Down
-	ENSG00000275807	1	0.76	1.03	0.46	0.49	0.21	-1.2714	0.184723	0.000369967	0.00529817	Down
-	ENSG00000265261	0.05	0.1	0	0.15	0.15	0.34	2.24068	-1.01702	0.000371569	0.00531733	Ups
-	ENSG00000230521	0.26	0.42	0.64	1.45	1.19	0.84	1.36596	-0.158477	0.000379453	0.005412	Ups
-	ENSG00000278998	0.07	0.07	0.06	0.22	0.72	0.52	2.78671	-1.36049	0.000384508	0.00547149	Ups
LINC02888	ENSG00000236318	0.03	0	0.03	0.22	0.14	0.25	3.08177	-1.52633	0.000385975	0.00548594	Ups
SPATA4	ENSG00000150628	0.11	0	0.14	0.32	0.42	0.18	1.8115	-0.760593	0.000387909	0.00551083	Ups
THBS1-IT1	ENSG00000276107	0.18	0.19	0.08	0.97	0.84	0.45	2.308	-1.17544	0.00039329	0.00557824	Ups
CD96	ENSG00000153283	0.19	0.18	0.11	0.55	0.51	0.19	1.40047	0.772501	0.000396488	0.00561823	Ups
-	ENSG00000261659	0.27	0.39	0.19	0.6	0.46	0.57	1.0057	0.660785	0.000401492	0.00567983	Ups
RAB9B	ENSG00000123570	0.14	0.07	0.13	0.28	0.27	0.3	1.32759	-0.178007	0.000413005	0.00582096	Ups
-	ENSG00000270190	0	0	0.09	0.47	0.22	1.26	3.89373	-1.52853	0.000414195	0.00583487	Ups
-	ENSG00000274356	4.38	4.18	3.57	2.41	0.99	2	-1.10662	0.406184	0.000415678	0.00585185	Down
-	ENSG00000284708	0	0	0.03	0.07	0.16	0.26	3.69637	-1.66479	0.000418042	0.00587829	Ups
-	ENSG00000244346	0	0	0	0.39	0.63	0.5	5.1884	-1.92611	0.000421861	0.0059265	Ups
-	ENSG00000285948	0.14	0.06	0.13	0.51	0.12	0.57	1.8495	-0.5064	0.000431017	0.00604251	Ups
-	ENSG00000271779	0	0	0	1.4	0.27	1.73	5.26854	-1.87075	0.000435703	0.00610115	Ups
-	ENSG00000255503	0.15	0	0	0.81	1.25	0.38	3.64859	-1.71032	0.000441428	0.00616849	Ups
GUSBP9	ENSG00000215630	1.43	0.94	0.68	0.24	0	0.37	-2.10331	-1.04731	0.000441643	0.00617008	Down
GFRA3	ENSG00000146013	0	0.07	0.03	0.32	0.38	0.08	2.89183	-1.31894	0.00044969	0.00626516	Ups
LINC00852	ENSG00000231177	1.16	0.78	0.47	0.27	0.21	0.33	-1.48607	-0.266099	0.000456848	0.00635894	Down
-	ENSG00000256533	0	0	0.05	0.53	0.06	0.46	3.78288	-1.61682	0.000478651	0.00662752	Ups
LINC02449	ENSG00000215241	0.2	0.4	0.29	0.75	0.53	0.58	1.09602	0.362662	0.000488224	0.00674927	Ups
-	ENSG00000272123	0.14	0	0	0.94	0.45	0.85	3.62402	-1.71224	0.000494868	0.0068337	Ups
RPL31P52	ENSG00000219355	0	0.37	0.46	2.7	0.56	1.64	2.46545	-1.07817	0.000498328	0.00687567	Ups
-	ENSG00000256625	0.13	0.21	0.17	0.72	0.49	0.78	1.96379	-0.898105	0.000500612	0.0069032	Ups
SAMSN1	ENSG00000155307	0	0	0	0.08	0.05	0.03	5.20198	-1.92516	0.00050191	0.00691953	Ups
-	ENSG00000280168	0.08	0.09	0.14	0.62	0.25	0.96	2.52177	-1.25017	0.000503769	0.0069396	Ups
-	ENSG00000274721	0	0	0.47	2.93	1.69	3.62	3.62248	-1.71298	0.000503982	0.0069402	Ups
FAM83C-AS1	ENSG00000235214	0.37	0.98	0.96	0	0	0	-5.12268	-1.92717	0.000505353	0.00695207	Down
-	ENSG00000276867	0.12	0.52	0.42	1.86	1.53	0.72	1.91042	-0.812145	0.000507972	0.00698403	Ups
RAB28P5	ENSG00000225400	0	0.21	0.17	0.65	0.84	0.76	2.4782	-1.2845	0.000511038	0.00701346	Ups
-	ENSG00000258682	3.46	2.62	3.43	1.35	0.59	2.38	-1.04486	0.563608	0.000514163	0.00705316	Down
MATN1	ENSG00000162510	0.15	0.1	0.22	0.03	0.04	0.06	-1.74501	-0.714981	0.000517118	0.00709048	Down
SYNJ2BP-COX16	ENSG00000258644	0.09	0.05	0.08	0.4	0.39	0.35	2.30142	-1.17716	0.000518285	0.00710328	Ups
LINC01085	ENSG00000248698	0.05	0	0.04	0.3	0.08	0.21	2.53787	-1.24836	0.000520073	0.00712455	Ups
COL6A6	ENSG00000206384	0	0.04	0.03	0.12	0.05	0.07	1.70652	-0.711324	0.00053597	0.00731093	Ups
CRPPA	ENSG00000214960	0.05	0.12	0.08	0.22	0.15	0.19	1.17065	0.131363	0.000545925	0.00743501	Ups
-	ENSG00000231724	1.19	1.53	0.94	0	0.38	0.51	-1.85135	-0.898621	0.000554351	0.00753621	Down
-	ENSG00000261342	1.09	1.56	0.78	0.49	0.43	0.66	-1.03157	0.528014	0.00057011	0.00773483	Down
IFITM10	ENSG00000244242	0.01	0.01	0.01	0.06	0.14	0.08	2.72655	-1.3993	0.000580104	0.00785167	Ups
STH	ENSG00000256762	0.29	0.31	0	0.8	1.53	0.98	2.47773	-1.28349	0.000585704	0.00791274	Ups
ITGB1BP2	ENSG00000147166	0.35	0.63	0.49	0.1	0.16	0.28	-1.35091	-0.214984	0.000587147	0.00792871	Down
-	ENSG00000227252	0.13	0.14	0.18	0.1	0.06	0.06	-1.00185	0.676507	0.000594478	0.00802234	Down
SNORD12B	ENSG00000222365	7.06	4.53	7.44	3.11	0	1.2	-2.08999	-1.04781	0.000599601	0.0080832	Down
RP1L1	ENSG00000183638	0.01	0.06	0.03	0.06	0.14	0.1	1.7215	-0.503204	0.000601075	0.00809874	Ups
-	ENSG00000272072	0.61	0.28	0.15	1.34	0.55	1.4	1.71967	-0.593389	0.000607458	0.00817022	Ups
SNRPFP2	ENSG00000229786	0	0.27	0	0.56	1.63	1.74	3.61681	-1.71264	0.000610099	0.00819869	Ups
KRTAP3-1	ENSG00000212901	0	0.28	0.23	0.48	0.92	0.89	2.16095	-1.07869	0.000618777	0.00830403	Ups
-	ENSG00000260144	0.05	0.29	0.05	0.59	0.57	0.37	2.00887	-1.01321	0.000620972	0.00832757	Ups
EIF1AY	ENSG00000198692	0.1	0.07	0.03	0.19	0.44	0.12	2.00259	-0.435286	0.000625933	0.00838151	Ups
-	ENSG00000283491	2.92	2.15	1.85	1.55	0.64	0.86	-1.15037	0.237947	0.000637646	0.00851014	Down
LINC00370	ENSG00000223617	0	0	0	0.16	0.36	0.12	5.20636	-1.92515	0.000639216	0.00852733	Ups
-	ENSG00000232748	0.09	0.17	0.17	0.37	0.32	0.3	1.21718	-0.0297637	0.000653493	0.00869865	Ups
SCAT2	ENSG00000257596	3.41	2.43	1.38	0.77	1.3	0.89	-1.2271	0.443423	0.000659914	0.00877448	Down
-	ENSG00000237015	2	5	4.54	1.66	1.42	1.85	-1.16925	0.24748	0.000662551	0.00880568	Down
TRIM34	ENSG00000258659	0.12	0.18	0.13	0	0.03	0.02	-2.89691	-1.57067	0.000665993	0.00884625	Down
-	ENSG00000268049	0.67	1.25	0.54	0.31	0.3	0.19	-1.56842	-0.439421	0.000666041	0.00884625	Down
-	ENSG00000261804	0.65	0.49	0.53	0.2	0	0.27	-1.66004	-0.665272	0.000669488	0.00888229	Down
FITM1	ENSG00000139914	0.23	0.14	0.2	0.04	0.03	0	-2.8903	-1.57063	0.000677301	0.00896828	Down
CAPSL	ENSG00000152611	0.28	0.36	0.4	0.99	1.07	0.58	1.33154	-0.300273	0.000679454	0.00899286	Ups
-	ENSG00000286905	0.51	0.22	0.37	0.03	0.1	0.24	-1.46411	-0.288398	0.000704926	0.00929346	Down
FAM237B	ENSG00000283267	0	0.05	0	0.07	0.18	0.1	2.72337	-1.39892	0.000711389	0.00936847	Ups
-	ENSG00000197815	0.71	0.83	1	2.15	0.83	2.08	1.02666	1.28414	0.000712832	0.00938544	Ups
C2orf15	ENSG00000273045	0.69	0.77	0.82	0.34	0.36	0.35	-1.06882	0.347178	0.000717144	0.00943524	Down
-	ENSG00000287879	0	0	0.02	0.13	0.03	0.29	3.88655	-1.52854	0.000727369	0.00956022	Ups
-	ENSG00000255471	0.16	0.39	0.37	1.05	0.56	0.76	1.36832	-0.340723	0.000733773	0.00963395	Ups
VWA7	ENSG00000204396	0.28	0.13	0.25	0.04	0.04	0.12	-1.61306	-0.595935	0.000751345	0.00983271	Down
CD4	ENSG00000010610	0.21	0.23	0.32	0.02	0.09	0.18	-1.27963	-0.0835588	0.000752164	0.00984129	Down
USP9Y	ENSG00000114374	0.01	0.04	0.03	0.04	0.06	0.09	1.31759	-0.0653234	0.000757432	0.00990809	Ups
C4A	ENSG00000244731	0.11	0.17	0.16	0.09	0.03	0.05	-1.315	-0.231333	0.000775953	0.0101002	Down
-	ENSG00000258935	0	0	0	0.51	0.37	0.49	5.07398	-1.98523	0.000788272	0.0102364	Ups
SPTBN4	ENSG00000160460	0.08	0.14	0.16	0.05	0.04	0.08	-1.10059	0.283337	0.000788718	0.01024	Down
RPL7AP22	ENSG00000227331	0.16	0.26	0.07	1.24	0.34	0.62	2.16573	-1.0768	0.000789807	0.0102475	Ups
NCAPGP1	ENSG00000250290	0.07	0.04	0.06	0.23	0.45	0.18	2.25436	-1.21072	0.000792497	0.0102753	Ups
-	ENSG00000236942	0.91	1.36	1.28	0.2	0	0.31	-2.53693	-1.44207	0.000793488	0.0102843	Down
-	ENSG00000277007	0.17	0.37	0.26	0.05	0.1	0.06	-1.77038	-0.815604	0.000810321	0.0104711	Down
MMP13	ENSG00000137745	0.05	0.07	0.04	0.25	0.17	0.21	2.00422	-1.01498	0.000812276	0.0104941	Ups
HSPD1P10	ENSG00000216990	0.08	0.04	0.03	0.3	0.28	0.26	2.41529	-1.32151	0.000823209	0.0106218	Ups
-	ENSG00000255692	0.57	0.46	0.13	2.04	0.6	1.7	1.95731	-0.897593	0.000827423	0.0106694	Ups
TAS2R5	ENSG00000127366	0.17	1.01	0.69	0.06	0.12	0.19	-2.17107	-0.843774	0.000831233	0.0107139	Down
-	ENSG00000286478	0.92	1.12	1.15	0.14	0.28	0.22	-2.17814	-1.17879	0.00083988	0.0108116	Down
-	ENSG00000224848	0	0.02	0.02	0.17	0.02	0.18	3.13435	-1.48395	0.000844019	0.0108603	Ups
-	ENSG00000232295	0.01	0.01	0.02	0.11	0.07	0.1	2.41441	-1.32226	0.000849859	0.0109284	Ups
-	ENSG00000258092	0.67	0.24	0.2	1.73	1.9	1.72	2.2415	-1.21187	0.000857843	0.0110171	Ups
-	ENSG00000280378	0	0.12	0.13	0.36	0.35	0.28	1.95787	-1.04581	0.000862552	0.0110635	Ups
SFTA1P	ENSG00000225383	0.12	0.13	0.11	0.29	0.26	0.34	1.36327	-0.34159	0.000867853	0.0111238	Ups
ARL4AP4	ENSG00000231395	0.25	0.13	0.33	1.37	0.92	0.95	2.11301	-1.11005	0.000868308	0.0111255	Ups
CICP16	ENSG00000248213	0.02	0.12	0.18	0.45	0.12	0.72	1.99104	-0.132947	0.000869648	0.0111404	Ups
ZFY	ENSG00000067646	0.03	0.01	0.01	0.09	0.11	0.08	2.24369	-1.2114	0.000885083	0.0113094	Ups
-	ENSG00000285035	1.9	2.04	1.76	1.47	0.3	0.65	-1.21049	0.0447155	0.000892326	0.0113899	Down
PMS2P5	ENSG00000123965	3.61	2.26	3.72	0.82	0.92	2.44	-1.09564	0.423481	0.000894502	0.0114153	Down
-	ENSG00000232259	0.09	0.18	0	0.47	0.82	0.44	2.65654	-1.43936	0.000904268	0.0115229	Ups
-	ENSG00000269954	1.21	0.74	1.63	0.38	0.34	0.84	-1.13406	1.26958	0.000910893	0.0115976	Down
LINC02012	ENSG00000272989	0.11	0.16	0.36	0.62	0.75	0.35	1.38944	-0.33891	0.000911853	0.0116074	Ups
RNU2-46P	ENSG00000252847	0	0	0	1.25	1.21	4.36	5.14525	-1.92802	0.000914622	0.0116378	Ups
GUSBP2	ENSG00000241549	0.4	0.6	0.71	0.34	0.13	0.21	-1.29181	-0.0643558	0.000917754	0.011671	Down
PDK4	ENSG00000004799	0.03	0	0.02	0.12	0.1	0.07	2.3559	-1.35958	0.000917815	0.011671	Ups
-	ENSG00000286837	0.38	0.41	0.22	0.05	0.05	0.11	-2.12775	-1.21297	0.000927662	0.0117765	Down
PRR34	ENSG00000182257	0.64	0.51	0.48	0.33	0.17	0.25	-1.07558	0.312004	0.000947159	0.0119863	Down
MRAP	ENSG00000170262	0	0.05	0.17	0.42	0.15	0.65	2.39065	-1.11343	0.000951914	0.0120415	Ups
LINC02547	ENSG00000254486	0.06	0.04	0.05	0.28	0.19	0.12	1.88237	-0.953053	0.000971344	0.0122617	Ups
GNG13	ENSG00000127588	0.78	1.12	1.38	0.58	0.21	0.5	-1.29812	-0.180553	0.000973351	0.0122819	Down
-	ENSG00000258446	1.06	2.95	1.68	0	0.22	0.9	-2.05823	-1.0798	0.000980478	0.0123538	Down
CCDC168	ENSG00000175820	0.02	0	0.02	0.03	0.04	0.05	1.51191	-0.549606	0.000989601	0.0124486	Ups
-	ENSG00000279393	0.16	0.25	0.52	0.87	0.79	0.54	1.2036	-0.0449471	0.000991981	0.0124728	Ups
NIM1K	ENSG00000177453	0	0.06	0	0.16	0.11	0.08	2.58622	-1.48089	0.0010039	0.0126085	Ups
DHDDS-AS1	ENSG00000225891	0.41	0.49	0.58	1.12	1.03	1	1.10302	0.131161	0.00100834	0.0126575	Ups
-	ENSG00000251229	0.43	0	0.44	1.1	0.83	0.67	1.51515	-0.638292	0.00102265	0.0128186	Ups
-	ENSG00000255843	0.56	1.07	0.49	2.57	1.18	1.61	1.38272	-0.264235	0.0010281	0.0128816	Ups
-	ENSG00000249209	0	0.06	0.16	0.39	0.25	0.61	2.40694	-1.32393	0.0010377	0.0129776	Ups
-	ENSG00000224969	1.23	2.48	1.44	0.75	0.14	0.7	-1.57746	-0.616627	0.00105053	0.0131219	Down
-	ENSG00000286181	0.06	0.02	0.12	0	0	0	-5.20161	-1.87156	0.00105549	0.0131755	Down
-	ENSG00000267729	0.65	2.09	1.15	0	0	0	-5.01848	-1.98553	0.00105569	0.0131755	Down
HTR7	ENSG00000148680	0.31	0.22	0.21	0.14	0.06	0.05	-1.5653	-0.525255	0.00106279	0.013245	Down
SBNO1-AS1	ENSG00000256092	0.2	0.28	0.05	0.6	0.46	0.29	1.40376	-0.317507	0.00107131	0.0133375	Ups
IGFL1P1	ENSG00000268879	1.07	0.95	0.63	2.16	1.51	3.5	1.51123	-0.463568	0.00107754	0.0134095	Ups
-	ENSG00000269737	1.09	0.79	0.9	2.34	0.86	2.74	1.12357	1.4845	0.00108868	0.0135295	Ups
EPO	ENSG00000130427	0.43	0.17	0.24	0.04	0.04	0.07	-2.29773	-1.32298	0.00109084	0.01355	Down
MESP2	ENSG00000188095	0.32	0.11	0.34	0.08	0.04	0.03	-2.3492	-1.28611	0.00110189	0.0136649	Down
RASA4	ENSG00000105808	0.1	0.07	0.03	0.01	0.01	0.02	-2.19823	-1.17766	0.00110475	0.0136975	Down
-	ENSG00000278952	1.12	0.6	0.49	0.09	0.25	0.2	-1.88836	-1.01564	0.00110906	0.0137453	Down
-	ENSG00000228527	0	0	0	0.65	0.21	1.5	5.14042	-1.92802	0.00111013	0.0137557	Ups
DPY19L2	ENSG00000177990	0.01	0.04	0.11	0.1	0.18	0.18	1.49506	-0.484457	0.00112202	0.0138889	Ups
C20orf204	ENSG00000196421	0.23	0.31	0.2	0.12	0.11	0.1	-1.12165	0.131094	0.00112899	0.0139666	Down
-	ENSG00000263551	0.42	0.51	0.44	0.18	0.21	0.14	-1.31513	-0.230407	0.00113057	0.0139833	Down
ECM2	ENSG00000106823	0	0.01	0.03	0.14	0.07	0.07	2.36057	-1.35981	0.00113661	0.0140523	Ups
SNORD101	ENSG00000206754	19.36	13.17	17.01	8.73	9.33	2.25	-1.31093	-0.0455004	0.00116694	0.0143949	Down
GRAMD2A	ENSG00000175318	0.14	0.17	0.09	0.03	0.03	0.05	-1.6883	-0.87014	0.00117606	0.0144897	Down
NEGR1	ENSG00000172260	0	0.02	0	0.06	0.02	0.05	2.1522	-1.07815	0.00117772	0.0145072	Ups
-	ENSG00000268536	2	0.33	1.62	0.17	0.33	0.26	-2.27807	-1.11241	0.00117952	0.0145265	Down
-	ENSG00000271032	0.73	1.7	0.11	1.48	2.2	2.81	1.46838	-0.126797	0.00117995	0.0145267	Ups
-	ENSG00000259116	1.3	1.39	0.96	0.63	0.55	0.53	-1.03626	0.288609	0.00119939	0.0147233	Down
-	ENSG00000274105	1.58	1.85	1.91	0.5	0.56	1.41	-1.00038	0.331698	0.00121021	0.0148351	Down
-	ENSG00000261026	0	0	0	0.07	0.01	0.07	5.06333	-1.98571	0.00121403	0.0148729	Ups
LINC01116	ENSG00000163364	0.91	0.36	0.64	0.13	0.42	0.13	-1.46112	0.0591484	0.00121868	0.0149189	Down
-	ENSG00000275956	0.39	0.36	0.34	1.18	0.46	0.91	1.25126	-0.110458	0.0012277	0.0150161	Ups
-	ENSG00000287008	0.21	0.19	0.34	0.39	0.53	0.7	1.17968	-0.00296116	0.00124594	0.0152023	Ups
AGGF1P2	ENSG00000233435	0.34	0.29	0.46	0.67	0.49	1.01	1.04512	0.368122	0.00125152	0.0152489	Ups
TMEM25	ENSG00000149582	0.03	0	0.09	0.19	0.06	0.24	1.89649	-0.486397	0.0012575	0.0153157	Ups
-	ENSG00000285155	0	0	0.03	0.26	0.09	0.1	3.55358	-1.76193	0.00126304	0.0153588	Ups
GSDME	ENSG00000105928	0.08	0.07	0.05	0.16	0.14	0.12	1.13175	0.0177851	0.00126848	0.0154215	Ups
-	ENSG00000272696	0.67	0.24	1.48	1.73	2.38	1.62	1.21416	-0.143778	0.00129212	0.0156524	Ups
MIR4664	ENSG00000265660	11.76	12.58	4.77	18.95	20.15	20.05	1.09424	0.213601	0.00129696	0.0157079	Ups
CSF2	ENSG00000164400	1.06	0.26	1.15	2.34	2.08	1.18	1.15347	0.22779	0.0013004	0.0157346	Ups
TM4SF19-AS1	ENSG00000235897	0.45	0.13	0.37	0.07	0.06	0.13	-1.77096	-0.817568	0.0013017	0.0157448	Down
-	ENSG00000280486	0.14	0.05	0.23	0.37	0.2	0.53	1.37278	-0.27013	0.00131274	0.0158641	Ups
-	ENSG00000285212	0.86	1.25	0.27	0.09	0.17	0.27	-2.01359	-0.954669	0.00131815	0.0159206	Down
-	ENSG00000258674	1.22	1.3	1.01	0.23	0.41	0.98	-1.01896	0.790736	0.00132697	0.0160138	Down
-	ENSG00000267491	0	0.15	0	0.52	0.22	0.41	2.92432	-1.61565	0.00133488	0.0160868	Ups
-	ENSG00000287322	0.04	0.35	0.25	0	0.04	0	-3.51186	-1.71277	0.00134499	0.0161893	Down
COX6CP1	ENSG00000260318	1.49	0.64	2.62	4.61	2.54	5.35	1.37959	-0.402647	0.00137024	0.0164638	Ups
NUTM2B	ENSG00000188199	0.05	0.09	0.08	0.24	0.17	0.14	1.3068	-0.378055	0.00138287	0.0165893	Ups
-	ENSG00000264876	0.4	0.49	0.59	0.34	0.06	0.21	-1.24119	-0.214535	0.00139152	0.0166798	Down
PEX11G	ENSG00000104883	0.69	1.39	0.72	0.38	0.46	0.37	-1.14604	0.145199	0.00139554	0.0167181	Down
GTF2IP6	ENSG00000266736	0.95	1.4	0.94	2.62	2.14	2.13	1.10397	0.0464969	0.0014003	0.0167685	Ups
MLANA	ENSG00000120215	0.15	0.09	0.09	0.21	0.2	0.51	1.53449	-0.364296	0.00140893	0.0168518	Ups
TRAPPC2B	ENSG00000256060	0.07	0	0.15	0.27	0.26	0.32	1.84495	-1.11172	0.00141151	0.016876	Ups
MBOAT4	ENSG00000177669	0.08	0.08	0.03	0.26	0.37	0.27	2.18215	-1.24718	0.00141555	0.0169077	Ups
-	ENSG00000258559	0.8	1.16	0.78	2.9	1.25	1.4	1.04946	0.983226	0.00143403	0.0171014	Ups
-	ENSG00000261575	0.76	0.71	0.5	0	0.2	0.16	-2.23282	-1.36108	0.00144934	0.0172534	Down
-	ENSG00000227946	1.3	0.8	1.47	0.41	0.53	0.64	-1.1307	0.0412595	0.00145222	0.0172708	Down
-	ENSG00000267554	0	0.12	0.3	0.63	0.73	0.98	2.34647	-1.36167	0.00146175	0.0173637	Ups
-	ENSG00000287526	0.07	0	0.09	0.31	0.19	0.3	2.1809	-1.24877	0.00146243	0.0173684	Ups
TMC2	ENSG00000149488	0.06	0.08	0.1	0.02	0.03	0	-2.22641	-1.14439	0.00147363	0.017491	Down
-	ENSG00000269242	1	1.48	0.94	0.68	0.41	0.2	-1.40574	-0.378899	0.00147401	0.0174921	Down
CD2BP2-DT	ENSG00000260219	0.78	0.9	1.02	0.21	0.27	0.5	-1.34565	-0.423063	0.00147929	0.0175514	Down
SNORA12	ENSG00000212464	1.31	0.47	1.15	2.89	2.78	5.59	1.94383	-1.04844	0.00149884	0.0177485	Ups
-	ENSG00000223834	0.1	0.29	0.1	0	0.04	0.05	-2.2003	-1.17788	0.00150146	0.0177761	Down
-	ENSG00000260060	0	0.33	0.14	0.94	0.74	0.33	2.07128	-1.14114	0.00150275	0.0177879	Ups
-	ENSG00000228366	0	0.14	0	0.72	0.55	0.56	3.44062	-1.81476	0.00150567	0.0178155	Ups
MIR3150BHG	ENSG00000245080	0	0	0	0.07	0.09	0.08	4.95592	-2.04636	0.00151851	0.0179465	Ups
C1QBPP2	ENSG00000213409	0	0	0	0.26	0.33	0.27	4.95592	-2.04636	0.00151883	0.0179467	Ups
-	ENSG00000273302	0.97	0.87	0.5	3.94	1.03	1.59	1.51094	0.342318	0.00153371	0.0180908	Ups
-	ENSG00000272990	2.53	0.81	1.11	3.62	3.22	2.37	1.0642	0.340882	0.00155769	0.0183468	Ups
-	ENSG00000261723	1.02	0.44	0.9	0.23	0.11	0.17	-2.11836	-1.21383	0.00155783	0.0183468	Down
RPL18P10	ENSG00000214359	0.6	0.38	1.05	0.26	0	0	-2.87816	-1.5715	0.00157776	0.0185634	Down
CCM2L	ENSG00000101331	0.15	0.37	0.2	0.08	0.03	0.08	-1.75591	-0.955899	0.00158359	0.0186212	Down
-	ENSG00000238018	0.73	0.61	0.55	1.32	0.88	1.46	1.01043	0.347935	0.0015878	0.0186635	Ups
MUSK	ENSG00000030304	0	0	0.01	0.03	0.02	0.04	3.43492	-1.81603	0.00159964	0.018788	Ups
DDX50P1	ENSG00000229816	0.32	0.2	0.24	0.56	0.28	0.82	1.1936	0.154165	0.00160996	0.0188768	Ups
KCNC1	ENSG00000129159	0.05	0.02	0.03	0.06	0.05	0.11	1.26337	-0.0976102	0.00161778	0.0189607	Ups
ZNF543	ENSG00000178229	0.1	0	0.08	0.19	0.15	0.21	1.56995	-0.789467	0.00162431	0.0190298	Ups
SOX7	ENSG00000171056	0.04	0.04	0.11	0.07	0.25	0.31	1.73409	-0.791281	0.00162926	0.0190842	Ups
LINC01182	ENSG00000250634	0.01	0	0	0.06	0.04	0.03	3.4463	-1.81434	0.00163375	0.019132	Ups
-	ENSG00000272263	2.02	2.56	1.77	1.39	0.27	0.97	-1.20689	-0.178233	0.00163972	0.0191881	Down
-	ENSG00000286918	0.5	0.19	0.25	0.16	0	0.06	-2.04293	-1.07857	0.00164306	0.0192198	Down
-	ENSG00000257883	0.66	0.71	0.32	0	0.16	0.19	-2.07002	-1.24837	0.00164534	0.0192427	Down
-	ENSG00000259899	0	0.1	0	0.3	0.2	0.78	3.49845	-1.76445	0.00165958	0.0193868	Ups
-	ENSG00000286071	0	0.01	0	0.02	0.02	0.04	2.33474	-1.36203	0.0016701	0.0194985	Ups
-	ENSG00000286070	0	0	0.09	0.16	0.06	0.21	2.11345	-1.28699	0.0017039	0.019851	Ups
SNORD100	ENSG00000221500	14.37	14.46	14.11	7.45	8.07	2.88	-1.22545	-0.159768	0.00170524	0.0198628	Down
-	ENSG00000269463	0.84	0.36	0	0.74	2.5	1.43	2.00108	-1.014	0.00170744	0.0198846	Ups
-	ENSG00000237126	0.12	0.3	0.33	0.02	0.15	0.09	-1.4911	-0.402489	0.00171625	0.0199757	Down
-	ENSG00000286850	0.09	0.28	0.47	0.69	0.94	0.98	1.61176	-0.870502	0.00172009	0.0200165	Ups
HNRNPA1P33	ENSG00000213412	0.69	0.61	1.11	0	0	0.49	-2.00398	-1.28771	0.00178705	0.020728	Down
-	ENSG00000230825	0.02	0.04	0.02	0.07	0.13	0.2	2.33313	-1.36202	0.00181557	0.0210066	Ups
-	ENSG00000287729	0.42	0.22	0.65	0.17	0.11	0.04	-1.97413	-1.11222	0.00181695	0.0210186	Down
CD14	ENSG00000170458	0.16	0.04	0.34	0.43	0.37	0.66	1.41596	-0.528717	0.00184422	0.0212934	Ups
RNU6-658P	ENSG00000207336	0	0	1.06	3.34	1.29	5.16	2.91422	-1.61771	0.001846	0.0213098	Ups
-	ENSG00000280417	0.39	0.46	0.4	0.18	0.1	0.17	-1.393	-0.5487	0.00187306	0.0215689	Down
LINC00707	ENSG00000238266	0.01	0.01	0.01	0.03	0.08	0.02	2.60408	-1.48077	0.00187836	0.0216135	Ups
LINC00973	ENSG00000240476	0	0.07	0	0.52	0.21	0.23	3.44707	-1.81429	0.00190717	0.0218826	Ups
-	ENSG00000261654	0.08	0.08	0.03	0.34	0.07	0.17	1.70177	-0.192383	0.00193525	0.0221838	Ups
OTOP2	ENSG00000183034	0.17	0.16	0.23	0.05	0.05	0.05	-1.8295	-1.04806	0.0019678	0.0225229	Down
PTPN2P1	ENSG00000228196	0.6	0.32	0.21	0	0.13	0.05	-2.46916	-1.48249	0.00197871	0.0226392	Down
CFAP221	ENSG00000163075	0.05	0.05	0.09	0.17	0.09	0.15	1.05579	0.142849	0.00198751	0.022727	Ups
-	ENSG00000285130	0.1	0.13	0.05	0.02	0.04	0.04	-1.40489	-0.54738	0.00200504	0.0229015	Down
-	ENSG00000268896	0	0	0	0	0.91	0.86	5.15965	-1.92705	0.00202132	0.0230658	Ups
RASSF1-AS1	ENSG00000281358	1.14	0.61	1.21	0.18	0.17	0.62	-1.46368	-0.596497	0.00202668	0.023107	Down
PSPC1-AS2	ENSG00000226352	3.42	3.11	2.25	1.32	0.36	1.89	-1.17574	-0.145643	0.00206648	0.0235235	Down
-	ENSG00000272572	0.39	0.29	0.48	0	0.08	0.27	-1.542	-0.845661	0.00206948	0.0235532	Down
-	ENSG00000285770	0.09	0	0	0.68	0.19	0.38	3.44178	-1.81482	0.00207253	0.0235834	Ups
RGPD3	ENSG00000153165	0.09	0.09	0.14	0.04	0.03	0.05	-1.39026	-0.550601	0.00207765	0.0236329	Down
ERC2	ENSG00000187672	0.11	0.04	0.06	0.22	0.08	0.16	1.17558	0.045253	0.00208446	0.0237059	Ups
EID3	ENSG00000255150	0.13	0.05	0.31	0.48	0.46	0.45	1.45435	-0.763228	0.00208867	0.0237494	Ups
-	ENSG00000286952	0.08	0.08	0.14	0.14	0.22	0.75	1.9219	-0.427028	0.00209105	0.0237719	Ups
ADGRB1	ENSG00000181790	0.17	0.16	0.24	0.06	0.06	0.14	-1.02085	0.231786	0.00209828	0.0238451	Down
-	ENSG00000259039	0	0	0	0.14	0.03	0.16	4.93755	-2.04733	0.00211068	0.0239726	Ups
PLAC4	ENSG00000280109	0.09	0.2	0.12	0.36	0.12	0.61	1.469	1.48936	0.00211364	0.0239972	Ups
-	ENSG00000236114	0	0	0	0.04	0.14	0.17	4.93788	-2.04731	0.00211771	0.0240344	Ups
-	ENSG00000237101	0.1	0.05	0.21	0.54	0.36	0.33	1.66739	-1.0778	0.00212375	0.0240936	Ups
FRG2	ENSG00000205097	0.03	0	0.03	0.1	0.16	0.21	2.83722	-1.664	0.00212939	0.0241444	Ups
-	ENSG00000277873	0.27	0	0.24	0.2	1.07	1.09	2.14953	-1.07976	0.00213412	0.0241935	Ups
LINC00112	ENSG00000232401	0.03	0.07	0	0.23	0.07	0.32	2.55615	-1.48378	0.00214315	0.0242776	Ups
WDR86	ENSG00000187260	0.16	0.24	0.06	0.21	0.61	0.34	1.42292	0.254625	0.00215668	0.0244127	Ups
SNORD67	ENSG00000212135	5.79	2.48	3.05	7.66	5.52	12.82	1.26325	-0.268898	0.00216839	0.0245223	Ups
NDRG4	ENSG00000103034	0.13	0.21	0.32	0.08	0.11	0.12	-1.00606	0.763584	0.00216967	0.0245277	Down
RPL36A-HNRNPH2	ENSG00000257529	0	0.3	0	0.92	0.39	0.39	2.50954	-1.52418	0.00217114	0.0245397	Ups
ABCD2	ENSG00000173208	0.12	0.11	0.05	0.01	0.04	0.03	-1.70506	-0.984634	0.00220471	0.0248407	Down
-	ENSG00000279144	0.41	0.44	0.6	1.21	1.6	1.28	1.48088	-0.841778	0.00220581	0.0248436	Ups
-	ENSG00000284523	0.1	0.12	0.09	0.03	0.01	0.02	-1.99913	-1.28508	0.00223731	0.0251282	Down
-	ENSG00000273447	0.55	0.88	1.37	2.43	2.14	1.25	1.02959	0.160795	0.00227724	0.0255011	Ups
SOAT2	ENSG00000167780	0.15	0.23	0.11	0	0	0.05	-2.74066	-1.66383	0.00228194	0.0255468	Down
RASIP1	ENSG00000105538	0.48	0.34	0.32	0.11	0.08	0.31	-1.06199	0.320306	0.00228721	0.0255923	Down
SCML2P2	ENSG00000271105	0	0.25	0	0.52	0.25	1.32	3.02801	-1.52784	0.00230352	0.0257399	Ups
-	ENSG00000247345	0	0.19	0.15	0.58	0.47	0.68	2.27697	-1.40063	0.00231084	0.0258106	Ups
RNASEH2B-AS1	ENSG00000233672	0.07	0.06	0.03	0.02	0.01	0.01	-1.87462	-1.17711	0.00231963	0.0258897	Down
PLD5P1	ENSG00000283930	0.08	0.28	0.1	0.04	0.03	0.04	-1.89788	-1.01518	0.00232443	0.0259337	Down
-	ENSG00000272094	0	0	0	0.32	0.85	0	5.49487	-1.81224	0.00234497	0.0261259	Ups
FIGNL2	ENSG00000261308	0.04	0.01	0.1	0.2	0.13	0.12	1.45959	-0.762319	0.0023451	0.0261259	Ups
RNU6-610P	ENSG00000206991	4.2	2.57	3.69	1.32	0	0.51	-2.38423	-1.52649	0.0023465	0.0261288	Down
-	ENSG00000274292	0.47	0.42	0.41	0.11	0.16	0.29	-1.10158	-0.0810173	0.00236094	0.0262465	Down
RASGRF1	ENSG00000058335	0.02	0.02	0.03	0.07	0.1	0.04	1.46092	-0.760749	0.00236143	0.0262465	Ups
TPH1	ENSG00000129167	0.22	0.19	0.16	0.11	0.08	0.05	-1.20058	-0.176585	0.0023619	0.0262465	Down
-	ENSG00000250999	0.21	0.5	0.41	0.14	0	0.14	-1.83427	-1.04806	0.0023663	0.0262848	Down
-	ENSG00000272822	0.05	0.1	0.04	0.42	0.46	0.12	2.30265	-1.39753	0.002436	0.0269307	Ups
-	ENSG00000265625	0	0.07	0.05	0.4	0.13	0.42	2.83501	-1.66397	0.00244932	0.0270532	Ups
-	ENSG00000273828	0.15	0.09	0.29	0.53	0.2	0.53	1.25514	0.85913	0.0024721	0.0272899	Ups
-	ENSG00000261468	0	0.11	0.03	0.26	0.14	0.26	2.27433	-1.40032	0.00249179	0.0274722	Ups
-	ENSG00000287117	0.04	0.14	0.08	0.33	0.18	0.48	1.98526	-1.17909	0.00249669	0.0275213	Ups
-	ENSG00000286864	0.12	0.16	0.17	0.59	0.12	0.79	1.76681	-0.550893	0.0025025	0.0275788	Ups
GSTM2	ENSG00000213366	0.08	0.07	0.06	0.02	0.01	0.02	-1.63742	-0.898169	0.00250512	0.0275989	Down
NEFH	ENSG00000100285	0.02	0.02	0.01	0.13	0.11	0.06	2.43286	-1.56868	0.00250647	0.027604	Ups
H4C1	ENSG00000278637	0.8	0.85	1.54	0.18	0.34	0.14	-2.22101	-1.36206	0.00251046	0.0276379	Down
-	ENSG00000225385	0.77	1.48	1.08	0	0.16	0.53	-2.00481	-1.28623	0.00252677	0.027772	Down
-	ENSG00000264365	1.81	0.97	1.29	0.25	0.36	0.77	-1.42663	-0.618089	0.00258435	0.0283108	Down
C20orf144	ENSG00000149609	0.32	0.46	0.42	0.21	0.17	0.11	-1.27041	-0.322356	0.00261419	0.0285876	Down
-	ENSG00000254771	1.59	1.7	0.28	0	0	0	-4.91537	-2.04622	0.00261925	0.0286295	Down
LINC02291	ENSG00000197176	0	0	0.03	0.04	0.18	0.23	3.42329	-1.81649	0.00265137	0.0289421	Ups
-	ENSG00000245059	0.06	0.13	0.1	0.52	0.19	0.55	2.11081	-1.28562	0.00265896	0.0290145	Ups
-	ENSG00000267053	0.02	0	0.03	0.05	0.08	0.13	2.49484	-1.52722	0.00266505	0.0290705	Ups
ZFP2	ENSG00000198939	0.12	0.18	0.17	0.35	0.26	0.46	1.21225	-0.304877	0.00270185	0.0294084	Ups
SPATA32	ENSG00000184361	0.3	0.14	0.2	0.11	0	0.03	-2.15747	-1.40064	0.00271834	0.029556	Down
LCN12	ENSG00000184925	0.31	0.12	0.26	0.07	0.05	0.1	-1.58044	-0.817102	0.00271884	0.0295562	Down
-	ENSG00000267141	1.48	1.7	2.32	0.47	0.45	1.44	-1.10287	-0.0834637	0.00274685	0.0298071	Down
-	ENSG00000279182	0.39	0.42	0.23	0.71	0.55	1.27	1.38374	-0.463667	0.00275179	0.0298447	Ups
CYCSP10	ENSG00000232901	6.56	7.71	4.42	5.06	2.32	1.3	-1.09392	0.521754	0.00276142	0.0299384	Down
EPN2-AS1	ENSG00000235397	0.11	0	0.33	0.24	0.46	1.61	2.33212	-0.490356	0.00276889	0.0300141	Ups
-	ENSG00000287041	0	0.01	0	0.06	0.1	0.02	3.36179	-1.86798	0.00279017	0.030234	Ups
-	ENSG00000276718	0.97	0.46	0.94	2.48	1.36	1.46	1.14817	-0.17636	0.00280553	0.0303623	Ups
SLC35F4	ENSG00000151812	0	0	0.01	0.08	0.06	0.05	3.34341	-1.86927	0.00281034	0.0304035	Ups
SLC30A6-DT	ENSG00000272716	1.08	1.45	1.66	1.09	0.29	0.38	-1.25061	-0.267027	0.00281901	0.0304864	Down
OPRD1	ENSG00000116329	0.01	0	0	0.04	0.05	0.02	2.76748	-1.71048	0.00282703	0.0305677	Ups
-	ENSG00000228477	0.18	0.09	0.23	0.88	0.19	1.06	2.03716	-1.14578	0.00283499	0.0306429	Ups
-	ENSG00000273301	0.04	0.07	0.02	0.07	0.24	0.11	1.75483	-0.786383	0.0028389	0.0306796	Ups
YTHDF3-DT	ENSG00000270673	1.34	1.43	1.81	1.08	0.47	0.46	-1.1859	-0.12793	0.00285287	0.0308032	Down
U6	ENSG00000283418	2.19	0	0.64	4.83	1.55	9.95	2.48445	-1.25089	0.00288993	0.0311423	Ups
-	ENSG00000267426	0.1	0.08	0.04	0.04	0	0	-2.38649	-1.52511	0.00289238	0.0311576	Down
-	ENSG00000272892	0.42	0.34	0.65	0.12	0.17	0.13	-1.69444	-0.986967	0.00295136	0.0317084	Down
NKX3-2	ENSG00000109705	0.34	0.27	0.2	0.6	0.57	0.46	1.03028	0.0473862	0.00295328	0.0317121	Ups
-	ENSG00000258101	1.02	0.61	0.74	0.34	0.23	0.49	-1.06844	-0.0487666	0.00295395	0.0317138	Down
DCST1-AS1	ENSG00000232093	1.49	1.59	1.72	0.34	0.99	0.93	-1.00011	0.141751	0.00298508	0.0320082	Down
RCN1P2	ENSG00000214455	0.63	0.83	0.43	0.15	0.3	0.12	-1.64893	-1.01482	0.00298988	0.0320427	Down
UPK3BL2	ENSG00000284981	0.19	0.27	0.17	0	0	0	-4.76367	-2.11101	0.0030139	0.0322545	Down
-	ENSG00000234084	0.22	0.36	0.68	0.86	1.3	1.33	1.44966	-0.763771	0.00302935	0.0323799	Ups
SEPSECS-AS1	ENSG00000281501	0.34	0.17	0.32	0.13	0.13	0.13	-1.10467	0.0277281	0.00304176	0.0324724	Down
NUDT19-DT	ENSG00000267475	0	0.24	0.2	0.5	0.48	1.16	2.26333	-1.40204	0.00305455	0.0325974	Ups
-	ENSG00000262903	1.62	1.18	1.16	0.65	0.23	0.88	-1.07123	-0.048866	0.00305546	0.0326015	Down
RNU2-37P	ENSG00000222627	0	0	0	1.2	0.77	1.55	4.81313	-2.11119	0.00306356	0.0326761	Ups
SLC5A1	ENSG00000100170	0	0	0	0.04	0.03	0.05	4.81313	-2.11119	0.00306408	0.0326761	Ups
SBK3	ENSG00000231274	0	0	0	0.09	0.13	0.18	4.81322	-2.11119	0.00306468	0.0326768	Ups
IL10RB-DT	ENSG00000223799	0.12	0	0.13	0.25	0.31	0.2	1.56154	-1.01483	0.003067	0.0326958	Ups
CALCR	ENSG00000004948	0	0.03	0.08	0.1	0.08	0.19	1.70677	-1.04934	0.00307094	0.0327294	Ups
-	ENSG00000280273	0.61	1.04	0.43	0.18	0.17	0.48	-1.1693	-0.161895	0.00316536	0.0335653	Down
INTS4P2	ENSG00000273024	0.51	0.65	0.39	0.18	0.1	0.35	-1.15784	-0.214364	0.00318079	0.0337132	Down
Y_RNA	ENSG00000201432	0	0	0.5	1.26	2.43	3.42	3.32721	-1.87069	0.00319255	0.0338082	Ups
-	ENSG00000270681	0.17	0.19	0.05	0.38	0.61	0.44	1.84333	-1.10955	0.00321546	0.0340033	Ups
ACRV1	ENSG00000134940	0.85	0.45	0.89	0.51	0.1	0.42	-1.05619	0.258928	0.00322944	0.0341273	Down
-	ENSG00000232640	2.23	3.41	3.64	1.58	1.86	0.95	-1.07156	0.0589366	0.00323944	0.0342211	Down
C1orf87	ENSG00000162598	0.04	0.02	0.1	0.11	0.15	0.19	1.44948	-0.764597	0.00325373	0.034342	Ups
-	ENSG00000225886	0.43	0.25	0.31	0.17	0.04	0.07	-1.77603	-1.07862	0.00328697	0.0346447	Down
LINC00222	ENSG00000203801	0.02	0.02	0.03	0.09	0.21	0.08	2.22021	-1.43964	0.00329245	0.0346904	Ups
DDX3Y	ENSG00000067048	0.04	0.07	0.14	0.11	0.2	0.25	1.16205	-0.113886	0.00331559	0.0349099	Ups
-	ENSG00000285458	0.23	0.47	0.23	0.03	0.11	0.18	-1.39615	-0.64036	0.00332266	0.0349661	Down
-	ENSG00000263797	0	0	0	0.52	0.5	0.2	4.83806	-2.10975	0.00335619	0.0352761	Ups
GREB1	ENSG00000196208	0.01	0.06	0.04	0.04	0.09	0.13	1.35512	-0.146879	0.00341972	0.0358567	Ups
-	ENSG00000240441	0	0	0	0.53	0	0.82	5.02021	-1.98667	0.00343951	0.0360206	Ups
SLC9A4	ENSG00000180251	0	0	0	0.02	0.03	0.1	4.90155	-2.04827	0.00344137	0.0360339	Ups
-	ENSG00000261019	0.09	0.15	0.08	0.52	0.2	0.44	1.83975	-1.11078	0.00344261	0.0360406	Ups
ARL14	ENSG00000179674	0	0	0	0.11	0.26	0.13	4.82982	-2.11023	0.00344372	0.036046	Ups
-	ENSG00000284719	0.44	0.39	0.74	0.2	0.2	0.25	-1.23767	-0.344446	0.00346243	0.0362044	Down
CKMT1B	ENSG00000237289	0.54	0.17	0.15	0.09	0.08	0.1	-1.6188	-0.419947	0.00349643	0.0364946	Down
MTND5P42	ENSG00000283578	0	0.14	0	0	0.82	1.32	3.71835	-1.61788	0.00350485	0.0365405	Ups
-	ENSG00000272137	0.27	0.58	0.72	1.05	0.87	2.44	1.51487	-0.715631	0.00357975	0.0372065	Ups
PTCHD4	ENSG00000244694	0	0	0	0.01	0.01	0.02	2.04801	-1.32282	0.00360021	0.0373934	Ups
GCNT1P1	ENSG00000236474	0	0.16	0	0.38	0.11	0.38	2.48595	-1.52607	0.0036217	0.0375844	Ups
-	ENSG00000260604	0.13	0.23	0.18	0.49	0.15	0.44	1.03731	1.03522	0.00362858	0.037645	Ups
-	ENSG00000261266	0.3	0.75	0.53	1.44	0.53	1.96	1.3783	-0.46415	0.00366871	0.0380072	Ups
-	ENSG00000279965	0	0	0	0.14	0.03	0.14	4.81035	-2.1112	0.00369083	0.0382149	Ups
-	ENSG00000212952	1	0	0.63	0	0	0	-5.0016	-1.98612	0.00371297	0.0384066	Down
GRIN3B	ENSG00000116032	0.14	0.1	0.14	0.02	0	0.05	-2.16291	-1.40179	0.0037744	0.0389623	Down
SPATA13	ENSG00000228741	0	0	0	0.16	0	0.29	5.12292	-1.92803	0.00377655	0.0389779	Ups
RGPD2	ENSG00000185304	0.03	0.03	0.06	0.08	0.09	0.12	1.37865	-0.713802	0.00378676	0.0390612	Ups
FAM91A3P	ENSG00000242352	0.28	0.16	0.13	0.03	0.08	0.04	-1.81623	-1.21249	0.00383633	0.0394806	Down
-	ENSG00000258472	0.12	0.16	0.19	0.03	0	0.06	-2.16183	-1.402	0.00383908	0.0395021	Down
ADGRF3	ENSG00000173567	0.2	0.12	0.13	0.06	0.01	0.1	-1.28541	-0.463726	0.00384772	0.0395843	Down
XPOTP1	ENSG00000214185	0.03	0.03	0.07	0.06	0.28	0.23	2.11617	-1.28543	0.00385237	0.039625	Ups
ANO1	ENSG00000131620	0.06	0.03	0.07	0.07	0.16	0.18	1.27304	-0.463619	0.00385485	0.0396374	Ups
-	ENSG00000257579	0	0.14	0.22	1.26	0.13	0.97	2.57372	-1.48344	0.00386701	0.039749	Ups
-	ENSG00000287715	0.02	0.07	0	0.17	0.12	0.13	2.20478	-1.43996	0.00386945	0.0397602	Ups
SIGLEC10	ENSG00000142512	0.11	0.11	0.05	0.02	0	0.01	-2.64623	-1.71211	0.00390629	0.0400712	Down
LINC02102	ENSG00000248677	0.42	0.39	0.35	0.08	0.08	0.36	-1.03711	0.179573	0.00393853	0.0403587	Down
INSL6	ENSG00000120210	0	0	0	0.12	0.04	0.19	4.7985	-2.11168	0.00397401	0.0406695	Ups
PPP5D1	ENSG00000230510	0.06	0.13	0.06	0.03	0	0.03	-1.7316	-1.11119	0.0039766	0.0406823	Down
-	ENSG00000278399	0	0	0	0.08	0.22	0.35	4.79875	-2.11166	0.00398007	0.0407109	Ups
ZDHHC8P1	ENSG00000133519	0.08	0.08	0.12	0.13	0.21	0.37	1.36776	-0.55092	0.00398886	0.040794	Ups
-	ENSG00000256056	0.07	0.07	0.3	0.76	0.37	0.41	1.67209	-1.21233	0.00400128	0.0409002	Ups
GLYCTK-AS1	ENSG00000242797	0.28	0.25	0.45	0.05	0	0.16	-1.99906	-1.28725	0.00402711	0.0411247	Down
IL1RN	ENSG00000136689	0.02	0	0.03	0.09	0.08	0.15	2.41705	-1.57137	0.00402731	0.0411247	Ups
GPR182	ENSG00000166856	0	0.02	0.02	0.04	0.12	0.11	2.74724	-1.7126	0.00404594	0.0412802	Ups
-	ENSG00000258323	0.11	0	0	0.71	0.46	0.18	3.24521	-1.92485	0.00405183	0.0413264	Ups
ETF1P2	ENSG00000240132	0.24	0.43	0.36	1.07	0.43	0.66	1.08283	-0.0609695	0.00406389	0.0414214	Ups
RPL7AP10	ENSG00000240522	0.65	1.04	0.93	0.72	0.09	0.07	-1.6145	-0.788392	0.0041037	0.04175	Down
-	ENSG00000286650	0.4	0.43	0.18	0	0	0.12	-2.65344	-1.71258	0.00411929	0.0419015	Down
GLP2R	ENSG00000065325	0.09	0.02	0.01	0.15	0.07	0.13	1.5622	-0.788324	0.00412074	0.0419093	Ups
-	ENSG00000279329	0.21	0.07	0.21	0.04	0	0.03	-2.63311	-1.7134	0.00412578	0.0419464	Down
-	ENSG00000259921	0.05	0.04	0.04	0.16	0.12	0.14	1.71676	-1.04622	0.0041339	0.0420079	Ups
MAGED1	ENSG00000179222	0.15	0.1	0.13	0.02	0.08	0.05	-1.31513	-0.593626	0.00415046	0.0421479	Down
-	ENSG00000285669	0.48	0.19	0.32	0.37	0.64	0.97	1.03612	1.28712	0.00416285	0.0422313	Ups
LAG3	ENSG00000089692	0.17	0.25	0.18	0	0.04	0.13	-1.59602	-0.928335	0.00418065	0.0423977	Down
IZUMO1	ENSG00000182264	0.26	0.91	0.41	0.1	0.12	0.34	-1.39422	0.427244	0.00424062	0.0429268	Down
DCTN1-AS1	ENSG00000237737	0.16	0.16	0.21	0.02	0.06	0.11	-1.32053	-0.595923	0.00425501	0.0430437	Down
-	ENSG00000240882	0	0.06	0	0.06	0.33	0.27	3.32506	-1.86988	0.00427962	0.0432565	Ups
CSRP3-AS1	ENSG00000255308	1.12	2.13	0.55	0.69	0	0.32	-1.82182	-0.92508	0.00433182	0.0437186	Down
-	ENSG00000287815	0.75	0.47	0.71	0.14	0.2	0.32	-1.44891	-0.79077	0.00435845	0.0439434	Down
-	ENSG00000253284	0.02	0.03	0.01	0.08	0.04	0.12	2.03683	-1.3235	0.00440142	0.0443177	Ups
-	ENSG00000225213	1.11	1.77	1.3	4.06	2.74	1.49	1.01101	0.617528	0.00440415	0.0443304	Ups
-	ENSG00000261996	0.44	1.17	0.83	0.24	0.23	0.37	-1.41579	-0.713418	0.00441247	0.0443894	Down
TMEM184A	ENSG00000164855	0.07	0.1	0.05	0.03	0.02	0.02	-1.59719	-1.04637	0.00441861	0.0444317	Down
-	ENSG00000261141	0.87	0.23	1.24	1.19	1.49	2.68	1.21391	-0.131718	0.00445849	0.0447436	Ups
-	ENSG00000276571	1.3	0.87	0.72	2.52	2.59	1.67	1.23775	-0.41766	0.0044655	0.0447991	Ups
-	ENSG00000288723	0.32	0.61	0.22	0.77	0.74	1.08	1.26001	-0.400435	0.00446963	0.0448332	Ups
CSRP3	ENSG00000129170	0	0	0	0	0.21	0.2	4.92726	-2.04731	0.00449299	0.0450228	Ups
PLAC1	ENSG00000170965	0.03	0.22	0.18	0.04	0	0	-3.21946	-1.87032	0.00455318	0.0455431	Down
RBMS2P1	ENSG00000213250	0.1	1.12	0.32	0.06	0.06	0.13	-2.44316	-1.04637	0.00457088	0.0456749	Down
RNA5SP383	ENSG00000199804	1.07	1.14	0.47	2.95	5.68	2.28	1.99161	-1.35888	0.00458632	0.045814	Ups
ITFG2-AS1	ENSG00000258325	0.76	0.63	0.67	0.19	0.18	0.22	-1.72243	-1.11151	0.00460287	0.0459313	Down
RNU1-16P	ENSG00000202347	0	0.42	0	0.43	1.66	2.67	3.30503	-1.87084	0.00462474	0.0461143	Ups
-	ENSG00000286550	0.13	0.14	0.46	0.51	0.63	0.85	1.40319	-0.790757	0.00466525	0.0464571	Ups
-	ENSG00000279667	0.06	0	0.28	0.21	0.81	0.38	1.90258	-1.24803	0.00479972	0.047624	Ups
MEF2B	ENSG00000213999	0.18	0.33	0.24	0.1	0.03	0.08	-1.72323	-1.11136	0.00484028	0.0479949	Down
-	ENSG00000249417	1.07	0.16	0.13	0.84	2.26	1.3	1.70957	-0.924729	0.00486051	0.0481562	Ups
-	ENSG00000223813	0.85	0.57	0.39	0.05	0.24	0.38	-1.29327	-0.462828	0.00486161	0.0481592	Down
-	ENSG00000224097	0.16	0.21	0.24	0.6	0.37	0.43	1.21598	-0.569531	0.00486262	0.0481613	Ups
CYLD-AS1	ENSG00000261644	0.19	0.1	0.17	0.04	0.06	0.03	-1.71851	-1.11141	0.00489442	0.0484197	Down
HMGA1P2	ENSG00000248641	0.79	2.54	1.22	0.44	0.63	0.17	-1.81274	-1.21198	0.0049297	0.0487301	Down
CT45A11P	ENSG00000230162	0	0.06	0	0.19	0.24	0.24	3.22055	-1.92622	0.00496986	0.0490329	Ups
SLC44A3-AS1	ENSG00000224081	0.12	0.09	0.06	0.03	0.03	0.05	-1.18694	-0.381222	0.00497005	0.0490329	Down
LRP4-AS1	ENSG00000247675	0.43	0.67	0.69	0.22	0.25	0.33	-1.08677	-0.250428	0.00499765	0.0492652	Down
UPP2	ENSG00000007001	0	0	0	0.02	0.05	0.13	4.77895	-2.11214	0.00507999	0.049955	Ups

## Sheet: Table S4 Lipidomics
Sample	C6:0	C8:0	C10:0	C12:0	C13:0	C14:0	C14:1T	C14:1	C15:0	C15:1T	C15:1	C16:0	C16:1T	C16:1	C17:0	C17:1T	C17:1	C18:0	C18:1N12T	C18:1N9T	C18:1N7T	C18:1N12	C18:1N9C	C18:1N7	C18:2N6T	C19:1N9T	C18:2N6	C20:0	C18:3N6	C20:1T	C20:1	C18:3N3	C21:0	C20:2	C22:0	C20:3N6	C22:1N9T	C22:1N9	C20:3N3	C20:4N6	C23:0	C22:2	C20:5N3	C24:0	C24:1	C22:4	C22:5N6	C22:5N3	C22:6N3
siNC	0.0309811	0.000518348	0.00348844	0.0290052	0.00515906	1.89806	0.304992	0.0974667	0.184467	0.0618057	0.090835	7.60477	0.184843	1.50726	0.187115	0.081494	0.345469	5.47438	0.12083	0.0989526	0.0991244	0.415372	7.50056	3.53309	0.0560649	0.0753477	1.12404	0.102085	0.0288735	0.0944278	0.502	0.0480273	0.00970652	0.156984	0.0668296	0.25024	0.108298	0.189585	0.0278009	4.35402	0.0461555	0.0631823	0.0473614	0.0612541	0.274209	2.04344	0.292741	0.72007	0.883489
siNC	0.035193	0.000550511	0.00312155	0.0278275	0.00517612	1.58107	0.243121	0.0824477	0.170205	0.053301	0.0783161	7.3061	0.165802	1.24228	0.206089	0.0729179	0.333837	5.67009	0.111062	0.0937739	0.0932611	0.393845	8.00768	3.44428	0.0538727	0.0730212	1.18693	0.0934548	0.0323228	0.0896771	0.482159	0.0474693	0.00990976	0.161102	0.0589981	0.300839	0.105577	0.187039	0.0284786	4.17934	0.0443642	0.0615422	0.0472899	0.0571677	0.289349	2.5838	0.315495	0.78702	0.912685
siNC	0.0388656	0.00126899	0.00349349	0.026206	0.00541144	1.67211	0.290405	0.0941264	0.175005	0.0602209	0.0692884	7.59181	0.17532	1.3532	0.210435	0.084369	0.354603	5.69993	0.126952	0.103828	0.102551	0.497813	8.31241	3.54736	0.0592322	0.0802946	1.22804	0.0939059	0.035245	0.10271	0.532538	0.0530016	0.0103826	0.166861	0.0636807	0.299837	0.120689	0.199226	0.0311704	4.68773	0.0518225	0.0707513	0.0533299	0.0566979	0.321991	2.55482	0.321961	0.80349	0.952617
siSF3B3	0.0459109	0.00147713	0.00419891	0.0261236	0.00612645	1.57803	0.310755	0.102682	0.163686	0.0665866	0.0940612	7.06954	0.189645	1.26206	0.167401	0.0869418	0.325668	4.76331	0.127259	0.106483	0.103292	0.416122	6.53445	2.93994	0.0592392	0.0783448	0.984502	0.0908204	0.032017	0.109563	0.451266	0.0469498	0.0101629	0.154117	0.0556822	0.232057	0.12705	0.198792	0.0312728	3.83257	0.0494291	0.0709936	0.0490295	0.0564898	0.29951	1.89394	0.263951	0.667906	0.812968
siSF3B3	0.0380712	0.00351694	0.00356418	0.0246641	0.00466167	1.67731	0.231586	0.0816917	0.168335	0.0558834	0.0622739	6.96523	0.154898	1.42939	0.162293	0.0726968	0.305952	4.77558	0.10596	0.0912727	0.0887576	0.337609	6.88182	3.25364	0.0509255	0.0656416	0.973195	0.0857509	0.02818	0.0902271	0.462149	0.0452467	0.00939534	0.144357	0.0572775	0.223732	0.103193	0.18755	0.0272478	3.99372	0.0442202	0.0599326	0.0449098	0.0549139	0.273826	1.81383	0.277838	0.684867	0.851193
siSF3B3	0.0420034	0.00147145	0.00343398	0.0259726	0.00558632	1.42594	0.266088	0.0901965	0.15604	0.0579027	0.0657492	6.40699	0.172608	1.19305	0.173816	0.0779229	0.304645	5.0226	0.11771	0.097591	0.097287	0.419853	6.80601	3.00803	0.0549863	0.0770847	1.05111	0.0814186	0.0349864	0.0985792	0.430895	0.045564	0.0104578	0.148128	0.0517299	0.269226	0.118666	0.192453	0.0301061	3.91915	0.04758	0.0674029	0.0476942	0.0507312	0.293835	2.20256	0.279965	0.691075	0.805318
